# Supplementary material for: Association between maternal mental health and early childhood development, nutrition, and common childhood illnesses in Khwisero subcounty, Kenya
Source: PLoS One. 2025 Jan 17;20(1):e0317762. doi: 10.1371/journal.pone.0317762 (PMC11741660; doi:10.1371/journal.pone.0317762)
Supplement: S1 Dataset — (XLSX) [file pone.0317762.s004.xlsx]

## Sheet: Sheet1
1	18.32237	female	76	lying	16.9	10400
1	16.21711	male	77.3	standing	15	10400
0	2.697368	male	59	lying	child not present	6900
0	7.631579	male	73.5	lying	14.8	7800
1	15.55921	male	78	standing	17.1	11100
1	13.91447	female	77.1	lying	16.9	11100
5	63.88158	male	child not present	NIU (not in universe)	NIU (not in universe)	NIU (not in universe)
1	18.22368	male	81.3	standing	14.1	11000
1	18.32237	female	76	lying	16.6	10150
0	10.16447	male	73.3	lying	14.4	8900
1	17.96053	female	76.6	lying	17	8700
1	15	male	77.4	lying	16.1	11300
1	14.14474	male	76.7	lying	16	11050
1	18.09211	male	78.1	lying	15.3	10000
1	15.82237	male	75.5	lying	14.9	10050
1	16.74342	female	80.5	lying	13.3	9100
1	18.28947	male	81.7	lying	16.3	12050
1	17.56579	male	78.2	standing	14.9	10950
0	2.631579	female	61	lying	refused	6250
1	15.39474	male	78.9	standing	14.9	10900
1	18.71711	female	89	lying	18.5	15300
0	8.782895	female	71	lying	15.4	8950
1	19.11184	male	78.8	lying	15.3	10000
0	4.868421	female	63.2	lying	child not present	6320
1	16.61184	female	77	standing	16.2	10400
1	17.63158	male	77.4	lying	14.5	10050
0	5.06579	female	61.5	lying	refused	6450
0	3.519737	male	59	lying	refused	6450
1	17.46711	female	80	lying	16.6	11700
1	16.90789	male	77.4	lying	14.1	9050
0	6.842105	female	65.5	lying	12.5	6700
1	19.07895	female	78.5	lying	14.6	10350
2	34.375	male	91.5	standing	14	12450
0	9.802631	male	70	lying	14	7900
1	23.78289	female	86.5	lying	15.6	12800
1	15.23026	female	76	lying	14.8	9350
1	15.09868	male	73	lying	14.5	9400
0	6.875	male	66	lying	14.8	7750
0	9.111842	male	70.5	lying	17.7	9750
0	4.375	female	64.1	lying	refused	7050
4	57.63158	male	100.5	standing	17.4	18550
1	17.43421	female	73.5	lying	13.2	9300
1	14.67105	male	72.8	lying	14.9	9500
0	9.539474	male	73.5	lying	17.4	10300
1	13.84868	male	81.6	lying	15.4	11500
0	8.618421	male	73.6	lying	16.9	10000
1	15.88816	female	74	lying	15.2	10400
1	18.68421	male	80.4	lying	14.8	10450
0	12.00658	male	73.2	standing	15.5	9750
0	10.625	female	72.1	lying	15.6	9200
0	6.414474	female	59	lying	13	5800
1	12.73026	female	74	lying	14.5	9700
1	18.91447	female	86.2	lying	16.2	16900
0	11.41447	male	76.5	lying	17.2	9750
0	7.269737	male	65.1	lying	13.9	7000
1	18.45395	male	74.2	lying	15.2	10750
1	18.78289	female	85.8	lying	16.2	12150
0	9.013158	male	67	lying	14.1	8200
1	15.72368	female	77	lying	14.8	9500
4	55.95395	female	104	standing	15	14900
1	17.26974	female	85	lying	16.5	12500
1	17.07237	female	77.1	lying	15.5	11500
0	6.875	male	63.6	lying	14.7	6400
1	17.36842	male	74	lying	14.3	9400
0	9.210526	female	68.7	lying	14.2	7750
1	19.04605	female	82.5	lying	14	10700
1	13.88158	male	77	lying	15	10650
1	15.23026	female	75	lying	16.2	9700
1	15	female	78.1	lying	15.7	11450
1	18.22368	male	79.7	standing	15.4	10550
0	8.717105	male	65.3	lying	13.7	7400
1	14.60526	male	77.7	lying	15.3	9400
1	16.44737	female	79	lying	13.5	9600
1	16.48026	female	80	lying	13.9	9550
0	5.822369	female	61.8	lying	10	6800
1	16.54605	female	76.1	lying	15.3	8900
1	18.15789	female	79.5	lying	14.9	11050
1	16.90789	female	82.1	standing	16.8	11350
1	19.07895	male	84.5	lying	16.5	12350
3	37.00658	female	96.2	standing	15.6	12350
3	44.90132	male	98.6	standing	16.8	16050
1	17.56579	female	79	lying	14.7	9500
2	31.38158	male	87.1	standing	14.8	11650
4	55.52632	male	104.2	standing	16	16350
1	22.10526	male	86.3	standing	15.5	12150
3	42.82895	female	107.1	standing	16.1	14500
5	65.55921	female	112.7	standing	16.4	19250
1	19.60526	female	78.5	lying	14.7	9850
3	46.80921	male	97	standing	15.3	14200
3	43.65132	female	93.2	standing	16.3	13900
4	56.97368	male	110.9	standing	15.5	16200
2	26.05263	female	83.3	standing	15	10350
0	.131579		37	lying	child not present	2900
3	37.73026	male	93.2	standing	17	15350
3	46.875	female	105.7	standing	17.5	19050
3	43.15789	female	97.3	standing	15	13400
3	36.54605	female	96	standing	16.7	14650
2	24.86842	female	86.3	standing	16	11500
2	35.23026	female	84.2	standing	14.4	11150
3	36.80921	female	95.2	standing	14.9	12550
4	48.75	male	97.4	standing	15.5	16500
3	42.03947	male	105.9	standing	16.2	16800
4	56.77632	female	106.2	standing	15.5	15750
1	23.84868	female	85	lying	14.6	10950
3	40.13158	female	100.5	standing	19	10450
4	49.14474	male	106.5	standing	15.6	16900
4	53.09211	male	105.5	standing	17	18550
4	54.07895	male	99	standing	15.2	14500
4	53.09211	male	104.8	standing	16.6	17100
1	22.66447	male	79.6	lying	16.4	11200
4	59.96711	female	105.7	standing	15.3	15750
2	27.56579	male	95.3	standing	17.9	10900
2	34.11184	female	90.6	standing	17.5	14850
3	43.19079	female	102	standing	15.5	16500
1	13.88158	male	85	standing	16.1	10950
4	55.19737	male	105.6	standing	16.3	17450
2	26.34868	male	89	standing	13.7	11050
5	60.69079	male	101.4	standing	16.2	16750
4	48.05921	male	101.7	standing	14.2	13700
5	61.38158	female	111	standing	17.3	18800
4	57.76316	male	105.6	standing	15.3	17000
2	32.26974	male	92.9	standing	15.9	13900
4	48.125	male	104.5	standing	15.4	15400
5	64.57236	male	108	standing	14.9	15950
2	24.67105	male	91.2	standing	15.4	13550
3	39.07895	male	92.7	standing	18.3	15850
5	60.95395	female	107.4	standing	17.1	17650
3	43.15789	male	92.3	standing	14.1	12300
3	38.84868	male	91.5	standing	15.1	13450
3	39.11184	male	100	standing	16.9	17200
2	34.01316	female	88	standing	18	13700
5	60.69079	female	102.5	standing	16.1	16150
1	22.66447	male	82.7	lying	13.8	10800
2	29.21053	male	89.2	standing	16.4	13750
3	38.02632	male	94.7	standing	17.4	14600
4	58.94737	female	112.6	standing	15.9	17100
5	62.5	male	102.1	standing	15.5	15250
2	28.94737	male	85.5	standing	16.4	12500
3	36.94079	female	85.4	standing	13.8	10550
2	35.23026	male	92.6	standing	17	14200
4	50.39474	female	97.7	standing	16.3	14550
4	57.23684	female	102.2	standing	15.8	16000
2	28.22368	female	87.5	lying	15.6	12450
2	35	male	92.6	standing	16.6	15100
5	61.38158	male	110.1	standing	16.4	18300
4	56.51316	female	104.2	standing	15	15700
4	49.57237	male	101.5	standing	16.2	16000
5	65.49342	male	124	standing	16.4	20900
5	67.10526	male	114.1	standing	17.8	20000
2	30.49342	male	92.8	standing	15.4	12750
2	24.93421	female	82.5	standing	15.5	10850
3	47.66447	female	89.5	standing	16.1	13200
3	46.31579	female	96.6	standing	17	15100
4	60.03289	male	107.4	standing	17.2	17950
2	25.85526	male	84.5	standing	15.1	11950
2	32.20395	male	90.4	standing	18.5	15050
4	51.21711	male	100.6	standing	15.7	15500
3	36.38158	male	92.1	standing	16.3	14900
1	14.21053	male	77	lying	16.4	11250
4	59.57237	male	99	standing	15.5	14300
4	57.33553	female	103.5	standing	16	15500
2	31.01974	female	89.5	standing	15.9	13100
4	56.38158	male	114	standing	16.7	20000
4	56.38158	female	108.9	standing	15.9	17100
5	63.22368	male	109.3	standing	17.5	18700
3	41.64474	female	93	standing	13.4	10650
4	59.70395	male	109.1	standing	16.4	18900
5	68.25658	male	108.8	standing	15.6	18400
3	38.02632	female	98	standing	16	15650
4	55.55921	male	101.9	standing	16.6	15500
3	42.76316	male	93	standing	15.8	13950
3	43.65132	female	101.5	standing	16.2	15000
2	30.92105	male	92	standing	16.1	15200
4	49.27632	female	99.3	standing	15.2	15100
3	36.51316	male	85.4	standing	14.2	11650
5	67.30264	male	98.1	standing	15	14700
2	29.34211	male	88	standing	13.9	11650
5	64.76974	male	109	standing	14.9	17050
2	26.90789	female	83	standing	13.8	10250
4	52.17105	female	103.4	standing	16	14950
1	20.59211	male	77.8	standing	15.7	10900
0	.5921053		54	lying	refused	3850
4	51.44737	female	94	standing	14.7	12900
2	35.59211	female	child not present	NIU (not in universe)	NIU (not in universe)	NIU (not in universe)
0	11.08553	female	72.6	lying	14.8	8500
3	47.92763	female	98	standing	16.8	16450
4	51.94079	male	99.7	standing	15.5	14500
4	51.94079	male	99.8	standing	15	14650
3	46.94079	male	99.2	standing	16.7	14850
2	32.13816	female	90.5	standing	15.6	14050
5	62.69737	female	108.4	standing	17	18950
4	50.52632	male	105.5	standing	14.5	16800
4	53.61842	female	99.6	standing	16.5	16450
2	29.40789	male	82.1	standing	13.3	9900
3	40	female	98	standing	16.6	15350
1	23.19079	female	85	lying	17	13250
5	60.65789	female	112.5	standing	16.2	18250
3	47.86184	male	91.6	standing	14.8	13300
2	33.42105	male	99.4	standing	16.2	15850
5	62.36842	female	108.5	standing	15.9	16650
4	59.93421	female	105	standing	16.5	17650
1	23.19079	male	84.5	lying	16.5	13250
5	63.19079	male	103.6	standing	16.8	17450
4	55	female	103.4	standing	15.3	15850
4	55	female	103.6	standing	15.5	15200
3	39.14474	male	91	standing	14.8	12250
3	44.24342	female	98.8	standing	16.3	16000
5	62.66447	male	112.8	standing	17.1	19600
4	54.11184	female	101	standing	15.2	15200
2	35.88816	male	93.7	standing	16.1	15650
2	28.81579	female	86.3	standing	13.2	11000
3	43.38816	female	98.1	standing	15.9	15250
3	46.875	female	child not present	NIU (not in universe)	NIU (not in universe)	NIU (not in universe)
5	66.74342	male	106.1	standing	14.5	15400
2	29.47368	male	88	standing	14.6	11400
5	71.2171	male	123	standing	17.4	24450
1	23.45395	male	80.4	lying	16.5	13050
5	66.48026	female	110	standing	16.4	19100
2	33.48684	male	88.7	standing	14.8	12550
3	44.70395	male	93.6	standing	15.1	13900
0	11.08553	female	69.2	lying	16.1	8800
2	33.02632	female	86.3	standing	14.8	12100
4	48.32237	female	111.5	standing	16.1	19500
4	57.10526	male	102.5	standing	15.2	13950
4	59.93421	female	106.1	standing	16.4	18250
2	34.375	male	92.5	standing	15.9	14500
4	52.89474	male	109.6	standing	17	19900
4	52.00658	male	108.1	standing	18.1	19550
1	19.90132	female	81	lying	16.2	11000
4	49.63816	female	child not present	NIU (not in universe)	NIU (not in universe)	NIU (not in universe)
3	38.61842	male	87.5	standing	15.8	11450
2	26.28289	female	81.5	standing	15	10700
3	46.05263	female	99.5	standing	17.1	16300
3	43.98026	female	93.5	standing	16.1	13600
3	43.98026	female	94.4	standing	16	13850
2	29.01316	female	88	standing	14.1	10950
4	52.03947	male	107.5	standing	15.8	19400
2	27.99342	male	86.2	standing	17.5	15000
4	49.11184	male	108.3	standing	13.8	17850
3	38.05921	female	92	standing	15.4	13800
4	48.58553	female	110.8	standing	16.2	15700
4	54.40789	female	95.1	standing	14.9	12150
2	28.51974	female	84.5	standing	17	12400
5	62.17105	male	100.5	standing	14.7	14250
3	36.05263	female	83.1	standing	15.3	11550
2	26.94079	male	child not present	NIU (not in universe)	NIU (not in universe)	NIU (not in universe)
5	61.44737	female	98.6	standing	14.4	13450
4	48.05921	female	99.5	standing	17.8	17400
4	54.07895	female	105.5	standing	16.9	18050
2	25.32895	female	87.7	standing	16.4	12600
2	30.59211	female	85	standing	14.9	11500
6	73.0921	male	95.7	standing	18.5	16800
2	33.35526	male	92.5	standing	16	13900
6	73.91447	male	120.2	standing	17.2	22100
2	32.20395	male	91.6	standing	16.1	13850
5	61.74342	female	115.6	standing	16.3	13300
1	20.09868	male	79	lying	17	11650
4	49.27632	male	98.8	standing	17.5	12050
4	52.10526	female	105.2	standing	16.6	16800
5	63.15789	male	108.3	standing	15.8	17100
5	62.69737	male	111.5	standing	14.6	15950
4	50.95395	female	102	standing	15.7	15500
2	27.92763	male	87.2	standing	16.2	10650
1	20.39474	female	78.7	lying	14.4	10300
3	39.73684	female	94	standing	15	14450
5	63.78289	male	120.1	standing	15.5	22800
2	33.75	male	90.4	standing	16	12000
3	36.97368	male	94.8	standing	15.8	13700
4	52.92763	female	105	standing	15.9	14450
1	21.74342	male	84.6	lying	16.4	12700
4	59.67105	female	100.9	standing	16.5	16050
3	44.47368	female	91.2	standing	15	12650
4	52.96053	male	99.9	standing	15.2	15500
5	65.06579	female	112.5	standing	19.5	23200
0	1.546053		54	lying	refused	4250
4	50.16447	female	100	standing	14.5	14400
3	41.18421	female	87.2	standing	14	11200
3	39.80263	female	91.8	standing	16.4	12900
5	61.05263	female	102.1	standing	16	16500
2	31.90789	female	86.4	standing	14.5	11350
6	76.67764	male	118.5	standing	17.2	22500
5	61.875	female	109.1	standing	16.12	19000
2	31.05263	male	95.1	standing	15.2	13550
2	28.78289	male	89.4	standing	17.3	13450
5	66.64474	male	106.7	standing	15.9	16300
4	58.42105	female	111.5	standing	15.2	18100
2	33.125	male	89.8	lying	15.1	12250
5	69.07895	male	109.9	standing	16.5	18850
4	53.02632	female	98.3	standing	14.9	13950
1	22.86184	male	88.1	lying	16.2	1300
4	51.875	male	97.9	standing	15.8	15000
1	21.41447	female	80.2	lying	13.4	9000
4	56.41447	male	102	standing	16.8	17400
1	23.68421	female	83.45	lying	16.4	11750
2	31.01974	male	86.2	standing	15.8	13000
4	51.11842	male	99	standing	15	14850
1	23.32237	male	79.9	lying	13.4	9750
4	54.70395	female	102	standing	17.7	18550
4	50.13158	male	97.7	standing	13.5	12150
4	59.30921	female	107.9	standing	15.5	18000
2	27.23684	male	87.5	standing	15	13100
1	19.24342	male	74.4	lying	17.1	12850
5	64.76974	male	109.2	standing	16.3	18900
4	49.17763	female	90.5	standing	16.2	13400
4	54.04605	female	94.6	standing	16.2	14700
3	37.17105	male	94.3	standing	16	14350
4	55.36184	male	105	standing	15.4	16850
2	25.88816	female	87.1	standing	14.1	11000
3	45.39474	female	99.7	standing	17.2	15700
2	31.38158	female	89	standing	14.7	12150
5	66.51316	female	103.9	standing	16.9	17150
2	34.40789	male	88	standing	13.3	11250
3	46.74342	male	98.3	standing	16.1	16100
5	71.15131	female	child not present	NIU (not in universe)	NIU (not in universe)	NIU (not in universe)
3	47.07237	female	child not present	NIU (not in universe)	NIU (not in universe)	NIU (not in universe)
5	64.375	male	114	standing	18	22600
3	39.96711	male	100.5	standing	19	19000
5	63.61842	female	113.7	standing	16.7	18350
2	25.69079	male	72	standing	15	9950
4	52.03947	female	96.6	standing	16.7	15650
2	32.30263	male	87	standing	15.1	12800
4	52.73026	female	104.5	standing	16.3	16300
2	30.72368	male	84.4	standing	14	11700
4	56.875	female	103.8	standing	16.4	16200
2	30.92105	male	86.9	standing	15.2	12200
4	56.51316	male	109.2	standing	16.5	18700
3	44.63816	male	98.2	standing	15	15250
3	45.13158	male	90.6	standing	14.4	12300
3	36.67763	male	99	standing	16.9	16250
2	27.63158	male	82.4	standing	15	10850
