# Supplementary material for: Association between maternal mental health and early childhood development, nutrition, and common childhood illnesses in Khwisero subcounty, Kenya
Source: PLoS One. 2025 Jan 17;20(1):e0317762. doi: 10.1371/journal.pone.0317762 (PMC11741660; doi:10.1371/journal.pone.0317762)
Supplement: S2 Dataset — (XLSX) [file pone.0317762.s005.xlsx]

## Sheet: Sheet1
	70.300003051757813	No				No	Yes	Yes	Yes	Yes	Yes	Yes	1 16 17 18 96	1	0	0	0	0	0	0	0	0	0	0	0	0	0	0	1	1	1	1	0	0	Schoolmate	1 2 4 6 96	1	1	0	1	0	1	1	0	Schooling	4:20:58 PM	The child holds a pen with control and can copy shapes	The child can copy a circle.	The child removes both cubes from the container
58.75	63.099998474121094	No				No	Yes	No	Yes	Yes	Yes	Yes, relative/guardian(s)	2 15 17 18	0	1	0	0	0	0	0	0	0	0	0	0	0	0	1	0	1	1	0	0	0		1 2 4 5 6	1	1	0	1	1	1	0	0		11:23:51 AM	The child holds a pen with control and can copy shapes	The child can copy a straight line.	The child removes both cubes from the container
37.894737243652344	56.700000762939453	No				Yes	Yes	Yes	Yes	Yes	Yes	Yes	1 3 7 8 16 17 18	1	0	1	0	0	0	1	1	0	0	0	0	0	0	0	1	1	1	0	0	0		1 2 3 4 5 6	1	1	1	1	1	1	0	0		1:36:23 PM	The child holds a pen with control and can copy shapes	The child can copy a circle.	The child removes both cubes from the container
46.019737243652344	50.400001525878906	No				No	Yes	No	Yes	Yes	Yes	Yes, Single Parent	1 7 15 16 17 18	1	0	0	0	0	0	1	0	0	0	0	0	0	0	1	1	1	1	0	0	0		1 2 3 4 5 6	1	1	1	1	1	1	0	0		12:52:19 PM	The child holds a pen with control and can copy shapes	The child can copy a circle.	The child removes both cubes from the container
16.11842155456543	20.5	No				Yes	Yes	Yes	Yes	Yes	Yes	Yes, Single Parent	7 15 16 17 18	0	0	0	0	0	0	1	0	0	0	0	0	0	0	1	1	1	1	0	0	0		1 2 3 5 6	1	1	1	0	1	1	0	0		12:27:40 PM	The child holds the pen in a fist or in another way, and attempts to make a mark	The child can make any kind of mark on paper (scribbles).	The child is not able
18.684209823608398	23.100000381469727	No				No	Yes	Yes	Yes	Yes	Yes	No	1 17 18	1	0	0	0	0	0	0	0	0	0	0	0	0	0	0	0	1	1	0	0	0		1	1	0	0	0	0	0	0	0		3:14:25 PM	The child holds the pen in a fist or in another way, and attempts to make a mark	The child can make any kind of mark on paper (scribbles).	The child removes both cubes from the container
23.223684310913086	28	No				No	Yes	Yes	Yes	Yes	Yes	Yes, relative/guardian(s)	3 9 10 17 18	0	0	1	0	0	0	0	0	1	1	0	0	0	0	0	0	1	1	0	0	0		1 2 3 5	1	1	1	0	1	0	0	0		12:19:42 PM	The child holds the pen in a fist or in another way, and attempts to make a mark	The child can make any kind of mark on paper (scribbles).	The child rattles the box and lifts the lid off box (not knocking over)
56.644737243652344
43.585525512695313	48.200000762939453	Yes	Mostly (4-5 days per week)	Commercial day care/creche		Yes	Yes	Yes	Yes	Yes	Yes	Yes	1 5 12 15 16 17 18	1	0	0	0	1	0	0	0	0	0	0	1	0	0	1	1	1	1	0	0	0		1 2 4 5 6	1	1	0	1	1	1	0	0		10:48:20 AM	The child holds a pen with control and can copy shapes	The child can copy a circle.	The child removes both cubes from the container
17.63157844543457	22.200000762939453	No				Yes	Yes	Yes	Yes	Yes	Yes	Yes	1 5 15 17 18	1	0	0	0	1	0	0	0	0	0	0	0	0	0	1	0	1	1	0	0	0		1 2 3 5	1	1	1	0	1	0	0	0		11:19:56 AM	The child holds the pen with control, but cannot yet copy the shapes	The child can make any kind of mark on paper (scribbles).	The child rattles the box and lifts the lid off box (not knocking over)
66.776313781738281	71.099998474121094	No				Yes	Yes	No	Yes	Yes	Yes	Yes	1 5 12 15 16 18	1	0	0	0	1	0	0	0	0	0	0	1	0	0	1	1	0	1	0	0	0		1 2 4 5 6	1	1	0	1	1	1	0	0		5:29:21 PM	The child holds a pen with control and can copy shapes	The child can copy a circle.	The child removes both cubes from the container
11.381579399108887	15.699999809265137	No				Yes	Yes	Yes	Yes	Yes	Yes	Yes	1 5 15 16	1	0	0	0	1	0	0	0	0	0	0	0	0	0	1	1	0	0	0	0	0		1 2 3 5 6	1	1	1	0	1	1	0	0		5:04:19 PM	The child bangs the pen against the floor or table or uses it a way other than w	The child is not able to make any marks on the paper.	The child is not able
20.855262756347656	25.5	No				Yes	Yes	No	Yes	Yes	Yes	Yes, relative/guardian(s)	16 18	0	0	0	0	0	0	0	0	0	0	0	0	0	0	0	1	0	1	0	0	0		1 2 3 5 6	1	1	1	0	1	1	0	0		5:09:00 PM	The child holds the pen in a fist or in another way, and attempts to make a mark	The child can make any kind of mark on paper (scribbles).	The child is not able
47.960525512695312	52.599998474121094	No				No	Yes	Yes	Yes	Yes	Yes	Yes	1 5 15 17 18	1	0	0	0	1	0	0	0	0	0	0	0	0	0	1	0	1	1	0	0	0		1 2 3 4 5 6	1	1	1	1	1	1	0	0		8:40:34 AM	The child holds a pen with control and can copy shapes	The child can copy a circle.	The child removes both cubes from the container
44.736843109130859	49.400001525878906	No				No	Yes	Yes	Yes	Yes	Yes	Yes	1 5 6 15 18	1	0	0	0	1	1	0	0	0	0	0	0	0	0	1	0	0	1	0	0	0		1 2 3 4 5 6	1	1	1	1	1	1	0	0		4:42:54 PM	The child holds a pen with control and can copy shapes	The child can copy a circle.	The child removes both cubes from the container
58.125	62.599998474121094	No				No	Yes	Yes	Yes	Yes	Yes	Yes	1 5 15 18	1	0	0	0	1	0	0	0	0	0	0	0	0	0	1	0	0	1	0	0	0		1 2 4 5 6	1	1	0	1	1	1	0	0		2:50:17 PM	The child holds a pen with control and can copy shapes	The child can copy a circle.	The child removes both cubes from the container
26.907894134521484	31.5	No				No	Yes	No	Yes	Yes	No	No	1 18	1	0	0	0	0	0	0	0	0	0	0	0	0	0	0	0	0	1	0	0	0		2 5	0	1	0	0	1	0	0	0		12:49:00 PM	The child holds a pen with control and can copy shapes	The child can copy a circle.	The child tries and manages to take one cube out of the box
12.467104911804199	16.799999237060547	No				Yes	No	Yes	Yes	No	Yes	Yes	1	1	0	0	0	0	0	0	0	0	0	0	0	0	0	0	0	0	0	0	0	0		3 5	0	0	1	0	1	0	0	0		10:13:00 AM	The child bangs the pen against the floor or table or uses it a way other than w	The child is not able to make any marks on the paper.	The child tries and manages to take one cube out of the box
38.848682403564453	43.400001525878906	No				No	Yes	Yes	Yes	Yes	Yes	Yes	1 5 6 11 12 15 17 18	1	0	0	0	1	1	0	0	0	0	1	1	0	0	1	0	1	1	0	0	0		1 2 5 6	1	1	0	0	1	1	0	0		9:53:52 AM	The child holds the pen with control, but cannot yet copy the shapes	The child can copy a straight line.	The child removes both cubes from the container
5.5263156890869141	10.300000190734863	No				No	Yes	Yes	Yes	Yes	Yes	Yes	1 5 15 18	1	0	0	0	1	0	0	0	0	0	0	0	0	0	1	0	0	1	0	0	0		1 2 5	1	1	0	0	1	0	0	0		11:03:16 AM	The child bangs the pen against the floor or table or uses it a way other than w	The child is not able to make any marks on the paper.	The child is not able
48.026317596435547	52.799999237060547	Yes	Mostly (4-5 days per week)	Commercial day care/creche		No	Yes	Yes	Yes	Yes	Yes	Yes	1 5 15 18	1	0	0	0	1	0	0	0	0	0	0	0	0	0	1	0	0	1	0	0	0		1 2 5 6	1	1	0	0	1	1	0	0		11:29:27 AM	The child holds a pen with control and can copy shapes	The child can copy a circle.	The child removes both cubes from the container
44.342105865478516	48.900001525878906	No				Yes	Yes	Yes	Yes	Yes	Yes	Yes	1 5 6 15 18	1	0	0	0	1	1	0	0	0	0	0	0	0	0	1	0	0	1	0	0	0		1 2 3 4 5 6	1	1	1	1	1	1	0	0		8:54:09 AM	The child holds a pen with control and can copy shapes	The child can copy a circle.	The child removes both cubes from the container
37.697368621826172	42.400001525878906	No				No	Yes	Yes	Yes	Yes	Yes	Yes	1 5 15 16 17 18	1	0	0	0	1	0	0	0	0	0	0	0	0	0	1	1	1	1	0	0	0		1 2 5 6	1	1	0	0	1	1	0	0		9:05:40 AM	The child holds a pen with control and can copy shapes	The child can copy a circle.	The child removes both cubes from the container
26.019737243652344	30.700000762939453	No				No	Yes	Yes	Yes	Yes	Yes	Yes	1 15 16 17 18	1	0	0	0	0	0	0	0	0	0	0	0	0	0	1	1	1	1	0	0	0		1 2 3 5 6	1	1	1	0	1	1	0	0		8:30:46 AM	The child holds a pen with control and can copy shapes	The child can copy a straight line.	The child removes both cubes from the container
36.315788269042969	40.900001525878906	No				No	Yes	Yes	Yes	Yes	No	Yes	1 5 6 11 18	1	0	0	0	1	1	0	0	0	0	1	0	0	0	0	0	0	1	0	0	0		1 2 5 6	1	1	0	0	1	1	0	0		12:55:09 PM	The child holds a pen with control and can copy shapes	The child can copy a circle.	The child removes both cubes from the container
19.539474487304688	12.100000381469727	No				Yes	No	Yes	Yes	Yes	No	Yes	1 5 6 11 15 18	1	0	0	0	1	1	0	0	0	0	1	0	0	0	1	0	0	1	0	0	0		1 2 4 5 6	1	1	0	1	1	1	0	0		12:33:58 PM	The child holds a pen with control and can copy shapes	The child can make any kind of mark on paper (scribbles).	The child is not able
38.026317596435547	44.5	No				No	Yes	No	Yes	Yes	Yes	No	1 12 15	1	0	0	0	0	0	0	0	0	0	0	1	0	0	1	0	0	0	0	0	0		1 2 3 5 6	1	1	1	0	1	1	0	0		9:55:00 AM	The child holds a pen with control and can copy shapes	The child can copy a circle.	The child tries and manages to take one cube out of the box
17.00657844543457	21.5	No				No	Yes	Yes	Yes	Yes	Yes	Yes	1 6 17 18	1	0	0	0	0	1	0	0	0	0	0	0	0	0	0	0	1	1	0	0	0		1 2 5	1	1	0	0	1	0	0	0		9:58:08 AM	The child holds the pen in a fist or in another way, and attempts to make a mark	The child can make any kind of mark on paper (scribbles).	The child rattles the box and lifts the lid off box (not knocking over)
49.868419647216797	54.400001525878906	No				Yes	Yes	Yes	Yes	Yes	No	Yes	1 6 17 18	1	0	0	0	0	1	0	0	0	0	0	0	0	0	0	0	1	1	0	0	0		1 2 5	1	1	0	0	1	0	0	0		9:37:47 AM	The child holds a pen with control and can copy shapes	The child can copy a circle.	The child removes both cubes from the container
42.894737243652344	47.900001525878906	No				Yes	Yes	No	Yes	Yes	Yes	No	5 15 18	0	0	0	0	1	0	0	0	0	0	0	0	0	0	1	0	0	1	0	0	0		1 2 5	1	1	0	0	1	0	0	0		3:19:00 PM	The child holds a pen with control and can copy shapes	The child can copy a circle.	The child tries and manages to take one cube out of the box
19.144737243652344	23.799999237060547	No				Yes	Yes	Yes	Yes	Yes	Yes	Yes, relative/guardian(s)	3 10 17 18	0	0	1	0	0	0	0	0	0	1	0	0	0	0	0	0	1	1	0	0	0		1 2 3 5 6	1	1	1	0	1	1	0	0		8:51:32 AM	The child holds the pen in a fist or in another way, and attempts to make a mark	The child can make any kind of mark on paper (scribbles).	The child rattles the box and lifts the lid off box (not knocking over)
24.835525512695313	29.399999618530273	No				Yes	Yes	Yes	Yes	Yes	Yes	Yes	6 15 17 18	0	0	0	0	0	1	0	0	0	0	0	0	0	0	1	0	1	1	0	0	0		1 3 5	1	0	1	0	1	0	0	0		11:16:48 AM	The child holds the pen with control, but cannot yet copy the shapes	The child can make any kind of mark on paper (scribbles).	The child removes both cubes from the container
57.828948974609375	62.400001525878906	No				Yes	No	Yes	Yes	Yes	Yes	Yes	9 15 17 18	0	0	0	0	0	0	0	0	1	0	0	0	0	0	1	0	1	1	0	0	0		1 5 96	1	0	0	0	1	0	1	0	Going to shamba	10:22:42 AM	The child holds the pen with control, but cannot yet copy the shapes	The child can copy a circle.	The child removes both cubes from the container
24.934209823608398	29.5	No				No	Yes	No	Yes	Yes	Yes	Yes	1 15 17 18	1	0	0	0	0	0	0	0	0	0	0	0	0	0	1	0	1	1	0	0	0		1 2 3 5 6	1	1	1	0	1	1	0	0		10:26:14 AM	The child holds the pen in a fist or in another way, and attempts to make a mark	The child can make any kind of mark on paper (scribbles).	The child is not able
41.25	45.700000762939453	No				No	Yes	Yes	Yes	Yes	Yes	Yes	1 15 16 17 18	1	0	0	0	0	0	0	0	0	0	0	0	0	0	1	1	1	1	0	0	0		1 5	1	0	0	0	1	0	0	0		12:18:12 PM	The child holds a pen with control and can copy shapes	The child can copy a circle.	The child removes both cubes from the container
50.427631378173828	55	No				Yes	No	No	Yes	Yes	Yes	Yes	1 15 18	1	0	0	0	0	0	0	0	0	0	0	0	0	0	1	0	0	1	0	0	0		1 2 5	1	1	0	0	1	0	0	0		11:56:00 AM	The child holds a pen with control and can copy shapes	The child can copy a circle.	The child removes both cubes from the container
53.881580352783203	58.900001525878906	No				Yes	Yes	Yes	Yes	Yes	Yes	Yes	1 5 6 12 15 17 18	1	0	0	0	1	1	0	0	0	0	0	1	0	0	1	0	1	1	0	0	0		1 2 3 4 5 6	1	1	1	1	1	1	0	0		1:55:19 PM	The child holds a pen with control and can copy shapes	The child can copy a circle.	The child removes both cubes from the container
9.9013156890869141	14.899999618530273	No				Yes	Yes	Yes	Yes	Yes	Yes	Yes	1 5 6 15 17 18	1	0	0	0	1	1	0	0	0	0	0	0	0	0	1	0	1	1	0	0	0		1 2 3 4 5 6	1	1	1	1	1	1	0	0		2:07:13 PM	The child bangs the pen against the floor or table or uses it a way other than w	The child is not able to make any marks on the paper.	The child rattles the box and lifts the lid off box (not knocking over)
55.230262756347656	60	No				Yes	Yes	No	Yes	Yes	Yes	Yes, Single Parent	2 16 17 18 96	0	1	0	0	0	0	0	0	0	0	0	0	0	0	0	1	1	1	1	0	0	Biological mother of the child She called to talk to the child	1 2 3 4 5	1	1	1	1	1	0	0	0		2:39:06 PM	The child holds a pen with control and can copy shapes	The child can copy a circle.	The child removes both cubes from the container
23.88157844543457	28.600000381469727	No				No	No	Yes	Yes	Yes	Yes	Yes	1 5 6 16	1	0	0	0	1	1	0	0	0	0	0	0	0	0	0	1	0	0	0	0	0		1 2 3 5	1	1	1	0	1	0	0	0		5:37:24 PM	The child holds the pen with control, but cannot yet copy the shapes	The child can make any kind of mark on paper (scribbles).	The child tries and manages to take one cube out of the box
60.756580352783203	65.800003051757812	No				No	Yes	Yes	Yes	Yes	Yes	Yes	15 17	0	0	0	0	0	0	0	0	0	0	0	0	0	0	1	0	1	0	0	0	0		1 2 5	1	1	0	0	1	0	0	0		3:29:02 PM	The child holds a pen with control and can copy shapes	The child is not able to make any marks on the paper.	The child removes both cubes from the container
28.782894134521484	21.100000381469727	Yes	As needed	Home-based care		Yes	Yes	Yes	Yes	Yes	Yes	Yes	1 9 10 16 17 18	1	0	0	0	0	0	0	0	1	1	0	0	0	0	0	1	1	1	0	0	0		1 2 3 4 5 6	1	1	1	1	1	1	0	0		12:55:16 PM	The child holds the pen in a fist or in another way, and attempts to make a mark	The child can copy a circle.	The child tries and manages to take one cube out of the box
34.934211730957031	40	No				No	Yes	Yes	Yes	Yes	Yes	Yes	1 12 15 17 18	1	0	0	0	0	0	0	0	0	0	0	1	0	0	1	0	1	1	0	0	0		1 2 5 6	1	1	0	0	1	1	0	0		1:24:15 PM	The child holds a pen with control and can copy shapes	The child can copy a straight line.	The child removes both cubes from the container
16.578947067260742	21.100000381469727	No				Yes	Yes	Yes	Yes	Yes	Yes	Yes	16 17 18	0	0	0	0	0	0	0	0	0	0	0	0	0	0	0	1	1	1	0	0	0		1 3 6	1	0	1	0	0	1	0	0		2:06:19 PM	The child holds the pen with control, but cannot yet copy the shapes	The child can make any kind of mark on paper (scribbles).	The child removes both cubes from the container
26.907894134521484	31.399999618530273	No				Yes	Yes	Yes	Yes	Yes	Yes	Yes, relative/guardian(s)	3 9 10 17 18	0	0	1	0	0	0	0	0	1	1	0	0	0	0	0	0	1	1	0	0	0		1 4 5	1	0	0	1	1	0	0	0		12:10:49 PM	The child holds the pen with control, but cannot yet copy the shapes	The child can make any kind of mark on paper (scribbles).	The child removes both cubes from the container
44.177631378173828	48.700000762939453	No				No	Yes	Yes	Yes	Yes	Yes	No	15 16 17 18	0	0	0	0	0	0	0	0	0	0	0	0	0	0	1	1	1	1	0	0	0		1 2 5	1	1	0	0	1	0	0	0		12:46:58 PM	The child holds a pen with control and can copy shapes	The child can copy a circle.	The child removes both cubes from the container
56.447368621826172	60.700000762939453	No				Yes	Yes	No	Yes	Yes	No	Yes	5 15 17	0	0	0	0	1	0	0	0	0	0	0	0	0	0	1	0	1	0	0	0	0		1 5 6	1	0	0	0	1	1	0	0		9:44:00 AM	The child holds a pen with control and can copy shapes	The child can copy a circle.	The child removes both cubes from the container
17.828947067260742	22.5	No				Yes	Yes	Yes	Yes	Yes	Yes	Yes	1 15 16	1	0	0	0	0	0	0	0	0	0	0	0	0	0	1	1	0	0	0	0	0		1 2 96	1	1	0	0	0	0	1	0	Taking walks	10:17:40 AM	The child holds the pen with control, but cannot yet copy the shapes	The child can make any kind of mark on paper (scribbles).	The child removes both cubes from the container
61.776317596435547	66.5	No				Yes	Yes	Yes	Yes	Yes	Yes	Yes	1 15 18	1	0	0	0	0	0	0	0	0	0	0	0	0	0	1	0	0	1	0	0	0		1 2 5 96	1	1	0	0	1	0	1	0	Schooling	2:35:58 PM	The child holds a pen with control and can copy shapes	The child can make any kind of mark on paper (scribbles).	The child removes both cubes from the container
27.434209823608398	32.200000762939453	No				Yes	Yes	Yes	Yes	Yes	Yes	Yes	1 15 18	1	0	0	0	0	0	0	0	0	0	0	0	0	0	1	0	0	1	0	0	0		1 2 3 5 6	1	1	1	0	1	1	0	0		2:10:59 PM	The child holds the pen in a fist or in another way, and attempts to make a mark	The child can make any kind of mark on paper (scribbles).	The child rattles the box and lifts the lid off box (not knocking over)
49.309211730957031	53.5	No				Yes	Yes	No	Yes	Yes	Yes	Yes, Single Parent	1 3 15 16 17 18	1	0	1	0	0	0	0	0	0	0	0	0	0	0	1	1	1	1	0	0	0		1 2 4 5 6	1	1	0	1	1	1	0	0		9:28:43 AM	The child holds a pen with control and can copy shapes	The child can copy a straight line.	The child removes both cubes from the container
62.467105865478516	67.300003051757813	Yes	Mostly (4-5 days per week)	Commercial day care/creche		No	Yes	Yes	Yes	Yes	Yes	Yes, Single Parent	3 10 16 18	0	0	1	0	0	0	0	0	0	1	0	0	0	0	0	1	0	1	0	0	0		1 2 5	1	1	0	0	1	0	0	0		3:27:38 PM	The child holds a pen with control and can copy shapes	The child can copy a circle.	The child removes both cubes from the container
58.75	63.400001525878906	Yes	Mostly (4-5 days per week)	Commercial day care/creche		No	Yes	Yes	Yes	Yes	Yes	Yes, Single Parent	15 16 17 18	0	0	0	0	0	0	0	0	0	0	0	0	0	0	1	1	1	1	0	0	0		1 2 5 6	1	1	0	0	1	1	0	0		11:27:42 AM	The child holds a pen with control and can copy shapes	The child can copy a circle.	The child removes both cubes from the container
33.519737243652344	37.700000762939453	No				No	Yes	Yes	Yes	Yes	Yes	Yes	1 15 16	1	0	0	0	0	0	0	0	0	0	0	0	0	0	1	1	0	0	0	0	0		1 2 3 5 6	1	1	1	0	1	1	0	0		9:25:12 AM	The child holds the pen in a fist or in another way, and attempts to make a mark	The child can copy a straight line.	The child removes both cubes from the container
18.519737243652344	22.700000762939453	No				No	Yes	Yes	Yes	Yes	Yes	Yes, Single Parent	16	0	0	0	0	0	0	0	0	0	0	0	0	0	0	0	1	0	0	0	0	0		1 2 3 5 6	1	1	1	0	1	1	0	0		10:03:39 AM	The child holds the pen in a fist or in another way, and attempts to make a mark	The child can make any kind of mark on paper (scribbles).	The child removes both cubes from the container
15.723684310913086	19.399999618530273	No				Yes	Yes	Yes	Yes	Yes	Yes	Yes	1 15 16 18	1	0	0	0	0	0	0	0	0	0	0	0	0	0	1	1	0	1	0	0	0		1 96	1	0	0	0	0	0	1	0	Eating together	11:23:42 AM	The child holds the pen in a fist or in another way, and attempts to make a mark	The child is not able to make any marks on the paper.	The child is not able
52.861843109130859	57.700000762939453	No				No	Yes	Yes	Yes	Yes	Yes	Yes	1 3 4 9 17 18	1	0	1	1	0	0	0	0	1	0	0	0	0	0	0	0	1	1	0	0	0		1 2 3 4 5	1	1	1	1	1	0	0	0		2:50:21 PM	The child holds a pen with control and can copy shapes	The child can copy a circle.	The child removes both cubes from the container
17.664474487304688	22.5	No				No	Yes	Yes	Yes	Yes	Yes	Yes	1 3 4 9 15 18	1	0	1	1	0	0	0	0	1	0	0	0	0	0	1	0	0	1	0	0	0		1 2 3 4 5	1	1	1	1	1	0	0	0		2:31:21 PM	The child holds the pen in a fist or in another way, and attempts to make a mark	The child can make any kind of mark on paper (scribbles).	The child removes both cubes from the container
65.690788269042969	70.099998474121094	No				Yes	No	No	Yes	Yes	Yes	Yes	5 9 16 17 18	0	0	0	0	1	0	0	0	1	0	0	0	0	0	0	1	1	1	0	0	0		1 2 4 5 6	1	1	0	1	1	1	0	0		4:25:40 PM	The child holds a pen with control and can copy shapes	The child can copy a circle.	The child removes both cubes from the container
10.296052932739258	15	No				Yes	Yes	Yes	Yes	Yes	Yes	Yes	1 11 15 16 17 18	1	0	0	0	0	0	0	0	0	0	1	0	0	0	1	1	1	1	0	0	0		1 2 3 5	1	1	1	0	1	0	0	0		9:46:12 AM	The child holds the pen in a fist or in another way, and attempts to make a mark	The child can make any kind of mark on paper (scribbles).	The child is not able
37.763156890869141	42.5	No				Yes	Yes	Yes	Yes	Yes	Yes	Yes	1 5 15 16 17 18	1	0	0	0	1	0	0	0	0	0	0	0	0	0	1	1	1	1	0	0	0		1 2 3 4 5	1	1	1	1	1	0	0	0		9:16:27 AM	The child holds the pen in a fist or in another way, and attempts to make a mark	The child can copy a straight line.	The child is not able
40.131580352783203	32.700000762939453	No				No	Yes	Yes	Yes	Yes	Yes	Yes	1 15 16 17 18	1	0	0	0	0	0	0	0	0	0	0	0	0	0	1	1	1	1	0	0	0		1 2 3 5 6	1	1	1	0	1	1	0	0		12:40:08 PM	The child holds a pen with control and can copy shapes	The child can copy a straight line.	The child tries and manages to take one cube out of the box
19.638158798217773	24.700000762939453	No				Yes	Yes	Yes	Yes	Yes	Yes	No	3 10 16	0	0	1	0	0	0	0	0	0	1	0	0	0	0	0	1	0	0	0	0	0		1 2 4 5 6	1	1	0	1	1	1	0	0		1:16:49 PM	The child holds the pen in a fist or in another way, and attempts to make a mark	The child can make any kind of mark on paper (scribbles).	The child tries and manages to take one cube out of the box
18.190790176391602	22.700000762939453	No				Yes	No	Yes	Yes	Yes	Yes	Yes, Single Parent	1 5 15 16 17 18	1	0	0	0	1	0	0	0	0	0	0	0	0	0	1	1	1	1	0	0	0		1 2 3 4 5	1	1	1	1	1	0	0	0		1:52:23 PM	Refusal	Refusal	Refusal
62.236843109130859	65.699996948242188	No				Yes	No	No	Yes	Yes	Yes	Yes, Single Parent	1 6 15 16 17 18	1	0	0	0	0	1	0	0	0	0	0	0	0	0	1	1	1	1	0	0	0		1 2 3 4 5	1	1	1	1	1	0	0	0		1:31:21 PM	The child holds a pen with control and can copy shapes	The child can copy a circle.	The child removes both cubes from the container
44.309211730957031	48.5	Yes	Mostly (4-5 days per week)	Commercial day care/creche		No	Yes	Yes	Yes	Yes	Yes	Yes	1 15 17 18	1	0	0	0	0	0	0	0	0	0	0	0	0	0	1	0	1	1	0	0	0		1 2 5 6	1	1	0	0	1	1	0	0		10:04:21 AM	The child holds a pen with control and can copy shapes	The child can copy a circle.	The child removes both cubes from the container
15.296052932739258	19.600000381469727	No				Yes	Yes	Yes	Yes	Yes	Yes	Yes	1 15	1	0	0	0	0	0	0	0	0	0	0	0	0	0	1	0	0	0	0	0	0		1 2 5	1	1	0	0	1	0	0	0		3:53:24 PM	The child holds a pen with control and can copy shapes	The child can make any kind of mark on paper (scribbles).	The child removes both cubes from the container
40.065788269042969	44.299999237060547	No				No	Yes	Yes	Yes	Yes	Yes	Yes	1 5 16 18	1	0	0	0	1	0	0	0	0	0	0	0	0	0	0	1	0	1	0	0	0		1 2 5 6	1	1	0	0	1	1	0	0		1:12:00 PM	The child holds the pen with control, but cannot yet copy the shapes	The child can make any kind of mark on paper (scribbles).	The child removes both cubes from the container
35.263156890869141	39.900001525878906	No				No	Yes	Yes	Yes	Yes	Yes	Yes	3 4 9 10 17 18	0	0	1	1	0	0	0	0	1	1	0	0	0	0	0	0	1	1	0	0	0		1 5	1	0	0	0	1	0	0	0		11:38:14 AM	The child holds the pen with control, but cannot yet copy the shapes	The child can make any kind of mark on paper (scribbles).	The child removes both cubes from the container
40	44.599998474121094	No				Yes	Yes	Yes	Yes	Yes	Yes	Yes	1 15 16 17 18	1	0	0	0	0	0	0	0	0	0	0	0	0	0	1	1	1	1	0	0	0		1 5	1	0	0	0	1	0	0	0		10:58:46 AM	The child holds a pen with control and can copy shapes	The child can copy a circle.	The child removes both cubes from the container
34.934211730957031	39.799999237060547	No				Yes	Yes	Yes	Yes	Yes	Yes	Yes	1 5 11 12 16 18	1	0	0	0	1	0	0	0	0	0	1	1	0	0	0	1	0	1	0	0	0		1 2 3 4 5 6	1	1	1	1	1	1	0	0		7:55:42 AM	The child holds a pen with control and can copy shapes	The child can copy a circle.	The child removes both cubes from the container
17.401315689086914	22.100000381469727	No				No	Yes	Yes	Yes	Yes	Yes	Yes	1 3 4 9 12 16 17 18	1	0	1	1	0	0	0	0	1	0	0	1	0	0	0	1	1	1	0	0	0		1 2 4 5	1	1	0	1	1	0	0	0		8:20:28 AM	The child holds the pen in a fist or in another way, and attempts to make a mark	The child can make any kind of mark on paper (scribbles).	The child removes both cubes from the container
23.75	28.5	No				No	Yes	Yes	Yes	Yes	Yes	Yes	1 7 15 17 18	1	0	0	0	0	0	1	0	0	0	0	0	0	0	1	0	1	1	0	0	0		1 2 3 4 5 6	1	1	1	1	1	1	0	0		4:14:59 PM	The child holds the pen in a fist or in another way, and attempts to make a mark	The child can make any kind of mark on paper (scribbles).	The child rattles the box and lifts the lid off box (not knocking over)
61.776317596435547	66.5	No				Yes	Yes	Yes	Yes	Yes	Yes	Yes	1 5 11 15 17 18	1	0	0	0	1	0	0	0	0	0	1	0	0	0	1	0	1	1	0	0	0		1 2 3 4 5 6	1	1	1	1	1	1	0	0		4:32:44 PM	The child holds a pen with control and can copy shapes	The child can copy a circle.	The child removes both cubes from the container
30.361841201782227	35.099998474121094	No				Yes	Yes	Yes	Yes	Yes	Yes	Yes	5 6 15 17 18	0	0	0	0	1	1	0	0	0	0	0	0	0	0	1	0	1	1	0	0	0		1 2 3 5	1	1	1	0	1	0	0	0		2:00:21 PM	The child holds the pen in a fist or in another way, and attempts to make a mark	The child can make any kind of mark on paper (scribbles).	The child is not able
38.947368621826172	43.700000762939453	No				No	Yes	Yes	Yes	Yes	Yes	Yes, Single Parent	9 15 17 18	0	0	0	0	0	0	0	0	1	0	0	0	0	0	1	0	1	1	0	0	0		1 2 3 4 5	1	1	1	1	1	0	0	0		4:12:36 PM	The child holds a pen with control and can copy shapes	The child can copy a circle.	The child removes both cubes from the container
58.881580352783203	63.599998474121094	No				No	Yes	Yes	Yes	Yes	Yes	Yes	1 2 5 16 17 18	1	1	0	0	1	0	0	0	0	0	0	0	0	0	0	1	1	1	0	0	0		1 5 6 96	1	0	0	0	1	1	1	0	Going to school	1:34:46 PM	Refusal	Refusal	Refusal
61.315788269042969	66.199996948242187	Yes	Mostly (4-5 days per week)	Commercial day care/creche		No	Yes	Yes	Yes	Yes	Yes	Yes	1 15 17 18	1	0	0	0	0	0	0	0	0	0	0	0	0	0	1	0	1	1	0	0	0		1 2 5 6	1	1	0	0	1	1	0	0		11:27:26 AM	The child holds a pen with control and can copy shapes	The child can copy a circle.	The child removes both cubes from the container
63.618419647216797	68.199996948242188	Yes	Mostly (4-5 days per week)	Commercial day care/creche		Yes	Yes	Yes	Yes	Yes	Yes	Yes, relative/guardian(s)	1 5 16 17 18	1	0	0	0	1	0	0	0	0	0	0	0	0	0	0	1	1	1	0	0	0		1 2 4 5 6	1	1	0	1	1	1	0	0		7:56:54 AM	The child holds a pen with control and can copy shapes	The child can copy a circle.	The child removes both cubes from the container
29.835525512695313	34.799999237060547	No				No	Yes	Yes	No	Yes	Yes	Yes	1 6 16 17 18	1	0	0	0	0	1	0	0	0	0	0	0	0	0	0	1	1	1	0	0	0		1 3 5 6	1	0	1	0	1	1	0	0		2:38:00 PM	The child holds the pen in a fist or in another way, and attempts to make a mark	The child can copy a circle.	The child removes both cubes from the container
37.861843109130859	42.599998474121094	No				Yes	No	No	Yes	Yes	Yes	No	18	0	0	0	0	0	0	0	0	0	0	0	0	0	0	0	0	0	1	0	0	0		1 5	1	0	0	0	1	0	0	0		11:20:00 AM	The child holds a pen with control and can copy shapes	The child can copy a circle.	The child rattles the box and lifts the lid off box (not knocking over)
36.184211730957031	40.700000762939453	No				No	Yes	Yes	Yes	Yes	Yes	Yes	1 15 18	1	0	0	0	0	0	0	0	0	0	0	0	0	0	1	0	0	1	0	0	0		1 4 5	1	0	0	1	1	0	0	0		10:12:15 AM	The child holds a pen with control and can copy shapes	The child can copy a circle.	The child removes both cubes from the container
8.2236843109130859	12.800000190734863	No				Yes	Yes	Yes	Yes	Yes	Yes	Yes, Single Parent	5 6 9 10 17 18	0	0	0	0	1	1	0	0	1	1	0	0	0	0	0	0	1	1	0	0	0		1 2 5	1	1	0	0	1	0	0	0		9:43:31 AM	The child holds the pen in a fist or in another way, and attempts to make a mark	The child can make any kind of mark on paper (scribbles).	The child is not able
51.25	55.900001525878906	No				Yes	Yes	Yes	Yes	Yes	Yes	No	1 7 13 14 15 17 18	1	0	0	0	0	0	1	0	0	0	0	0	1	1	1	0	1	1	0	0	0		1 3 5 6	1	0	1	0	1	1	0	0		12:13:54 PM	The child holds a pen with control and can copy shapes	The child can copy a circle.	The child removes both cubes from the container
29.24342155456543	33.799999237060547	No				Yes	Yes	Yes	Yes	Yes	Yes	Yes	1 15 16 17 18	1	0	0	0	0	0	0	0	0	0	0	0	0	0	1	1	1	1	0	0	0		1 3 5 6	1	0	1	0	1	1	0	0		2:21:08 PM	The child holds the pen with control, but cannot yet copy the shapes	The child can make any kind of mark on paper (scribbles).	The child tries and manages to take one cube out of the box
58.190788269042969	63	No				No	Yes	Yes	Yes	Yes	Yes	Yes	1 15 16 17 18	1	0	0	0	0	0	0	0	0	0	0	0	0	0	1	1	1	1	0	0	0		1 2 5 6	1	1	0	0	1	1	0	0		2:52:42 PM	The child holds a pen with control and can copy shapes	The child can copy a circle.	The child removes both cubes from the container
15.592104911804199	20.299999237060547	No				No	Yes	Yes	Yes	Yes	Yes	Yes	1 6 15 16 18	1	0	0	0	0	1	0	0	0	0	0	0	0	0	1	1	0	1	0	0	0		1 2 3 4 5	1	1	1	1	1	0	0	0		11:44:13 AM	The child holds the pen in a fist or in another way, and attempts to make a mark	The child can make any kind of mark on paper (scribbles).	The child is not able
14.703947067260742	19.5	Yes	Sometimes (2-3 days per week)	Home-based care		No	Yes	Yes	Yes	Yes	Yes	Yes	1 15 16 17 18	1	0	0	0	0	0	0	0	0	0	0	0	0	0	1	1	1	1	0	0	0		1 2 3 5 6	1	1	1	0	1	1	0	0		10:28:00 AM	The child holds the pen in a fist or in another way, and attempts to make a mark	The child can make any kind of mark on paper (scribbles).	The child is not able
36.184211730957031	40	No				No	Yes	Yes	Yes	Yes	Yes	Yes	5 15 16 17	0	0	0	0	1	0	0	0	0	0	0	0	0	0	1	1	1	0	0	0	0		1 2 3 5	1	1	1	0	1	0	0	0		2:25:16 PM	The child holds a pen with control and can copy shapes	The child can copy a straight line.	The child removes both cubes from the container
18.61842155456543	23.299999237060547	No				Yes	Yes	Yes	Yes	Yes	Yes	Yes	1 5 16	1	0	0	0	1	0	0	0	0	0	0	0	0	0	0	1	0	0	0	0	0		1 2 5 6	1	1	0	0	1	1	0	0		2:03:58 PM	The child holds the pen in a fist or in another way, and attempts to make a mark	The child can make any kind of mark on paper (scribbles).	The child rattles the box and lifts the lid off box (not knocking over)
62.368419647216797	67.199996948242187	Yes	Mostly (4-5 days per week)	Commercial day care/creche		Yes	Yes	Yes	Yes	Yes	Yes	Yes, Single Parent	3 16 17 18	0	0	1	0	0	0	0	0	0	0	0	0	0	0	0	1	1	1	0	0	0		1 2 4 5 6	1	1	0	1	1	1	0	0		10:39:03 AM	The child holds a pen with control and can copy shapes	The child can copy a circle.	The child removes both cubes from the container
57.5
14.901315689086914	19.700000762939453	No				No	No	Yes	Yes	Yes	Yes	Yes, relative/guardian(s)	1 3 11 12 16 17 18	1	0	1	0	0	0	0	0	0	0	1	1	0	0	0	1	1	1	0	0	0		1 2 3 4 5	1	1	1	1	1	0	0	0		10:11:53 AM	The child holds the pen in a fist or in another way, and attempts to make a mark	The child can make any kind of mark on paper (scribbles).	The child rattles the box and lifts the lid off box (not knocking over)
50.756580352783203	55.099998474121094	No				No	Yes	Yes	Yes	Yes	Yes	Yes	1 6 11 15 16 17 18	1	0	0	0	0	1	0	0	0	0	1	0	0	0	1	1	1	1	0	0	0		1 2 5 6	1	1	0	0	1	1	0	0		10:58:50 AM	The child holds a pen with control and can copy shapes	The child can copy a circle.	The child removes both cubes from the container
9.9013156890869141	14.199999809265137	No				Yes	Yes	Yes	Yes	Yes	Yes	Yes	1 6 11 15 18	1	0	0	0	0	1	0	0	0	0	1	0	0	0	1	0	0	1	0	0	0		1 2 4	1	1	0	1	0	0	0	0		11:23:44 AM	The child holds the pen in a fist or in another way, and attempts to make a mark	The child is not able to make any marks on the paper.	The child is not able
66.710525512695313	71.099998474121094	No				Yes	Yes	No	Yes	Yes	Yes	Yes, Single Parent	15 16 17 18	0	0	0	0	0	0	0	0	0	0	0	0	0	0	1	1	1	1	0	0	0		1 2 5	1	1	0	0	1	0	0	0		4:21:53 PM	The child holds a pen with control and can copy shapes	The child can copy a circle.	The child removes both cubes from the container
68.322364807128906	72.699996948242188	No				Yes	Yes	No	Yes	Yes	Yes	Yes, relative/guardian(s)	15 16 17 18	0	0	0	0	0	0	0	0	0	0	0	0	0	0	1	1	1	1	0	0	0		1 2 5	1	1	0	0	1	0	0	0		4:45:14 PM	The child holds a pen with control and can copy shapes	The child can copy a circle.	The child removes both cubes from the container
31.611841201782227	48.400001525878906	No				No	Yes	Yes	Yes	Yes	Yes	Yes	1 15 16 17 96	1	0	0	0	0	0	0	0	0	0	0	0	0	0	1	1	1	0	1	0	0	School	1 2 4 5 96	1	1	0	1	1	0	1	0	Going to school	11:24:26 AM	The child holds a pen with control and can copy shapes	The child can copy a circle.	The child removes both cubes from the container
48.782894134521484	53.099998474121094	No				No	No	Yes	Yes	Yes	Yes	Yes	1 15 17 18	1	0	0	0	0	0	0	0	0	0	0	0	0	0	1	0	1	1	0	0	0		1 2 5	1	1	0	0	1	0	0	0		1:22:44 PM	The child holds a pen with control and can copy shapes	The child can copy a circle.	The child removes both cubes from the container
26.052631378173828	30.299999237060547	No				No	No	Yes	Yes	Yes	Yes	Yes	1 15 16 18	1	0	0	0	0	0	0	0	0	0	0	0	0	0	1	1	0	1	0	0	0		1 2 5	1	1	0	0	1	0	0	0		12:33:43 PM	The child holds the pen in a fist or in another way, and attempts to make a mark	The child can copy a straight line.	The child is not able
47.5
10.723684310913086
60.986843109130859	65.900001525878906	No				Yes	No	No	Yes	Yes	Yes	Yes	1 5 9 15 16 17 18	1	0	0	0	1	0	0	0	1	0	0	0	0	0	1	1	1	1	0	0	0		1 2 5	1	1	0	0	1	0	0	0		3:31:45 PM	The child holds a pen with control and can copy shapes	The child can copy a circle.	The child removes both cubes from the container
14.802631378173828	19.700000762939453	No				Yes	No	Yes	Yes	Yes	Yes	Yes	1 5 9 15 16 17 18	1	0	0	0	1	0	0	0	1	0	0	0	0	0	1	1	1	1	0	0	0		1 2 3 5	1	1	1	0	1	0	0	0		4:00:29 PM	The child holds the pen in a fist or in another way, and attempts to make a mark	The child can make any kind of mark on paper (scribbles).	The child is not able
26.875	31.5	No				No	Yes	Yes	Yes	Yes	Yes	Yes	1 5 6 15 18	1	0	0	0	1	1	0	0	0	0	0	0	0	0	1	0	0	1	0	0	0		1 2 4 5	1	1	0	1	1	0	0	0		1:48:43 PM	The child holds the pen in a fist or in another way, and attempts to make a mark	The child can copy a straight line.	The child removes both cubes from the container
16.447368621826172	20.700000762939453	No				Yes	Yes	Yes	Yes	Yes	Yes	Yes	1 15 16	1	0	0	0	0	0	0	0	0	0	0	0	0	0	1	1	0	0	0	0	0		1 2 3 5 6	1	1	1	0	1	1	0	0		10:55:16 AM	The child holds the pen in a fist or in another way, and attempts to make a mark	The child can make any kind of mark on paper (scribbles).	The child is not able
33.190788269042969	38.099998474121094	No				No	Yes	Yes	Yes	Yes	Yes	Yes	1 5 16 18	1	0	0	0	1	0	0	0	0	0	0	0	0	0	0	1	0	1	0	0	0		1 2 5 6	1	1	0	0	1	1	0	0		5:15:53 PM	The child holds a pen with control and can copy shapes	The child can copy a straight line.	The child removes both cubes from the container
52.138156890869141	56.799999237060547	Yes	Mostly (4-5 days per week)	Commercial day care/creche		No	Yes	Yes	Yes	Yes	Yes	Yes	1 3 5 10 15 17 18	1	0	1	0	1	0	0	0	0	1	0	0	0	0	1	0	1	1	0	0	0		1 2 4 5 6	1	1	0	1	1	1	0	0		10:58:08 AM	The child holds a pen with control and can copy shapes	The child can copy a circle.	The child removes both cubes from the container
15.296052932739258	20.100000381469727	No				No	No	Yes	Yes	Yes	Yes	Yes	1 5 15	1	0	0	0	1	0	0	0	0	0	0	0	0	0	1	0	0	0	0	0	0		1 2 3 5	1	1	1	0	1	0	0	0		3:46:00 PM	The child holds the pen in a fist or in another way, and attempts to make a mark	The child can make any kind of mark on paper (scribbles).	The child is not able
37.467105865478516	42.299999237060547	No				No	No	No	Yes	Yes	No	Yes	1 5 15 17 18	1	0	0	0	1	0	0	0	0	0	0	0	0	0	1	0	1	1	0	0	0		1 2 3 5 6	1	1	1	0	1	1	0	0		4:22:00 PM	The child holds a pen with control and can copy shapes	The child can copy a circle.	The child rattles the box and lifts the lid off box (not knocking over)
60.756580352783203	65.199996948242188	Yes	Mostly (4-5 days per week)	Commercial day care/creche		Yes	Yes	Yes	Yes	Yes	Yes	Yes	1 15 16 17 18	1	0	0	0	0	0	0	0	0	0	0	0	0	0	1	1	1	1	0	0	0		1 2 4 5 6	1	1	0	1	1	1	0	0		1:07:04 PM	The child holds a pen with control and can copy shapes	The child can copy a circle.	The child removes both cubes from the container
58.355262756347656	63	Yes	Mostly (4-5 days per week)	Commercial day care/creche		Yes	Yes	Yes	Yes	Yes	Yes	Yes, relative/guardian(s)	3 9 10 17 18	0	0	1	0	0	0	0	0	1	1	0	0	0	0	0	0	1	1	0	0	0		1 2 4 5 6	1	1	0	1	1	1	0	0		8:34:03 AM	The child holds a pen with control and can copy shapes	The child can copy a circle.	The child removes both cubes from the container
31.907894134521484	36.599998474121094	No				No	Yes	Yes	Yes	Yes	Yes	Yes	1 5 6 12 15 16	1	0	0	0	1	1	0	0	0	0	0	1	0	0	1	1	0	0	0	0	0		1 2 5 6	1	1	0	0	1	1	0	0		2:03:20 PM	The child holds a pen with control and can copy shapes	The child can copy a circle.	The child removes both cubes from the container
57.598682403564453	61.900001525878906	No				Yes	Yes	No	Yes	Yes	Yes	No	11 15	0	0	0	0	0	0	0	0	0	0	1	0	0	0	1	0	0	0	0	0	0		1 5	1	0	0	0	1	0	0	0		10:57:00 AM	The child holds a pen with control and can copy shapes	The child can copy a circle.	The child rattles the box and lifts the lid off box (not knocking over)
57.598682403564453	61.900001525878906	No				No	Yes	No	Yes	Yes	Yes	No	11 15	0	0	0	0	0	0	0	0	0	0	1	0	0	0	1	0	0	0	0	0	0		1 5	1	0	0	0	1	0	0	0		10:32:00 AM	The child holds a pen with control and can copy shapes	The child can copy a circle.	The child rattles the box and lifts the lid off box (not knocking over)
11.019737243652344	15.300000190734863	No				Yes	Yes	Yes	Yes	Yes	Yes	No	11 15	0	0	0	0	0	0	0	0	0	0	1	0	0	0	1	0	0	0	0	0	0		1 2 5	1	1	0	0	1	0	0	0		11:25:00 AM	The child holds the pen in a fist or in another way, and attempts to make a mark	The child can make any kind of mark on paper (scribbles).	The child tries and manages to take one cube out of the box
42.467105865478516	47.200000762939453	No				Yes	Yes	No	Yes	Yes	Yes	Yes	1 15 18	1	0	0	0	0	0	0	0	0	0	0	0	0	0	1	0	0	1	0	0	0		1 2 5 6	1	1	0	0	1	1	0	0		1:37:00 PM	The child holds a pen with control and can copy shapes	The child can copy a circle.	The child rattles the box and lifts the lid off box (not knocking over)
64.046051025390625	68.800003051757812	No				No	Yes	No	Yes	Yes	No	Yes	1 5 15	1	0	0	0	1	0	0	0	0	0	0	0	0	0	1	0	0	0	0	0	0		1 2 3 5 6	1	1	1	0	1	1	0	0		1:05:00 PM	The child holds a pen with control and can copy shapes	The child can copy a circle.	The child removes both cubes from the container
60.756580352783203	65.5	No				Yes	Yes	No	Yes	Yes	Yes	No	15 18	0	0	0	0	0	0	0	0	0	0	0	0	0	0	1	0	0	1	0	0	0		1 2 5 96	1	1	0	0	1	0	1	0	Going to school	2:08:42 PM	The child holds a pen with control and can copy shapes	The child can copy a circle.	The child removes both cubes from the container
9.3421049118041992	14	No				Yes	Yes	Yes	Yes	Yes	Yes	Yes	1 16 17	1	0	0	0	0	0	0	0	0	0	0	0	0	0	0	1	1	0	0	0	0		3 5	0	0	1	0	1	0	0	0		11:15:09 AM	The child holds the pen in a fist or in another way, and attempts to make a mark	The child is not able to make any marks on the paper.	The child removes both cubes from the container
19.86842155456543	25	No				No	Yes	Yes	Yes	Yes	Yes	Yes	1 5 11 15 17 18	1	0	0	0	1	0	0	0	0	0	1	0	0	0	1	0	1	1	0	0	0		1 2 4 5 6	1	1	0	1	1	1	0	0		8:53:32 AM	The child holds a pen with control and can copy shapes	The child can make any kind of mark on paper (scribbles).	The child tries and manages to take one cube out of the box
6.2171053886413574	10.899999618530273	No				No	No	Yes	Yes	Yes	Yes	Yes, Single Parent	5 6 12 15 16 17 18	0	0	0	0	1	1	0	0	0	0	0	1	0	0	1	1	1	1	0	0	0		1 2 5	1	1	0	0	1	0	0	0		11:53:33 AM	The child holds the pen in a fist or in another way, and attempts to make a mark	The child is not able to make any marks on the paper.	The child rattles the box and lifts the lid off box (not knocking over)
26.315790176391602	31	No				Yes	Yes	Yes	Yes	Yes	Yes	Yes, Single Parent	5 6 12 15 16 17 18	0	0	0	0	1	1	0	0	0	0	0	1	0	0	1	1	1	1	0	0	0		1 2 5 6	1	1	0	0	1	1	0	0		11:21:27 AM	The child holds the pen with control, but cannot yet copy the shapes	The child can make any kind of mark on paper (scribbles).	The child rattles the box and lifts the lid off box (not knocking over)
69.506576538085937	74	No				No	Yes	No	Yes	Yes	Yes	Yes	1 5 15 16 17 18	1	0	0	0	1	0	0	0	0	0	0	0	0	0	1	1	1	1	0	0	0		1 2 5	1	1	0	0	1	0	0	0		12:22:57 PM	The child holds a pen with control and can copy shapes	The child can copy a circle.	The child removes both cubes from the container
16.315790176391602	20.899999618530273	No				No	No	No	Yes	Yes	Yes	Yes	1 5 15 16 17 18	1	0	0	0	1	0	0	0	0	0	0	0	0	0	1	1	1	1	0	0	0		1 2 3 5	1	1	1	0	1	0	0	0		12:45:51 PM	Refusal	Refusal	Refusal
38.980262756347656	43.799999237060547	Yes	Mostly (4-5 days per week)	Commercial day care/creche		Yes	Yes	Yes	Yes	Yes	Yes	Yes	1 5 6 12 17 18	1	0	0	0	1	1	0	0	0	0	0	1	0	0	0	0	1	1	0	0	0		1 2 5 6	1	1	0	0	1	1	0	0		10:09:59 AM	The child holds a pen with control and can copy shapes	The child can copy a circle.	The child removes both cubes from the container
56.513156890869141	61.400001525878906	No				No	Yes	Yes	Yes	Yes	Yes	Yes	7 15 16 18 96	0	0	0	0	0	0	1	0	0	0	0	0	0	0	1	1	0	1	1	0	0	School mates	1 2 3 5 6 96	1	1	1	0	1	1	1	0	Going to school	4:30:43 PM	The child holds a pen with control and can copy shapes	The child can copy a circle.	The child removes both cubes from the container
5.7565789222717285	10.600000381469727	No				Yes	No	Yes	Yes	Yes	Yes	Yes	1 15	1	0	0	0	0	0	0	0	0	0	0	0	0	0	1	0	0	0	0	0	0		1 2 3 5 96	1	1	1	0	1	0	1	0	Going to fetch water	11:44:22 AM	Refusal	The child is not able to make any marks on the paper.	The child is not able
43.651317596435547	48.599998474121094	No				No	Yes	Yes	Yes	Yes	Yes	Yes	1 15 16 17 18 96	1	0	0	0	0	0	0	0	0	0	0	0	0	0	1	1	1	1	1	0	0	School	1 2 3 5 6 96	1	1	1	0	1	1	1	0	Going to school	3:01:43 PM	The child holds a pen with control and can copy shapes	The child can copy a circle.	The child removes both cubes from the container
71.84210205078125	76.699996948242188	Yes	Mostly (4-5 days per week)	Commercial day care/creche		No	Yes	Yes	Yes	Yes	Yes	Yes	1 16 17 18	1	0	0	0	0	0	0	0	0	0	0	0	0	0	0	1	1	1	0	0	0		1 2 5 6	1	1	0	0	1	1	0	0		1:35:41 PM	The child holds a pen with control and can copy shapes	The child can copy a circle.	The child removes both cubes from the container
31.74342155456543	36.299999237060547	Yes	Mostly (4-5 days per week)	Home-based care		Yes	Yes	Yes	Yes	Yes	Yes	Yes	1 15 16 17 18	1	0	0	0	0	0	0	0	0	0	0	0	0	0	1	1	1	1	0	0	0		1 2 5 6	1	1	0	0	1	1	0	0		9:00:20 AM	The child holds a pen with control and can copy shapes	The child can make any kind of mark on paper (scribbles).	The child removes both cubes from the container
50.394737243652344	55.900001525878906	No				No	Yes	Yes	Yes	Yes	Yes	Yes	1 15	1	0	0	0	0	0	0	0	0	0	0	0	0	0	1	0	0	0	0	0	0		1 4 5	1	0	0	1	1	0	0	0		1:53:18 PM	The child holds a pen with control and can copy shapes	The child can copy a circle.	The child removes both cubes from the container
37.730262756347656	42.099998474121094	No				Yes	Yes	No	Yes	Yes	Yes	Yes	1 5 15 18	1	0	0	0	1	0	0	0	0	0	0	0	0	0	1	0	0	1	0	0	0		1 2 3 5 6	1	1	1	0	1	1	0	0		12:59:46 PM	The child holds the pen with control, but cannot yet copy the shapes	The child can copy a circle.	The child is not able
68.552635192871094	74.099998474121094	No				Yes	Yes	No	Yes	Yes	Yes	Yes	12 15 16 18	0	0	0	0	0	0	0	0	0	0	0	1	0	0	1	1	0	1	0	0	0		1 2 3 5 6	1	1	1	0	1	1	0	0		8:28:26 AM	The child holds a pen with control and can copy shapes	The child can copy a circle.	The child removes both cubes from the container
65.986839294433594	70.400001525878906	No				Yes	Yes	No	Yes	Yes	No	Yes	1 15 18	1	0	0	0	0	0	0	0	0	0	0	0	0	0	1	0	0	1	0	0	0		2 5 6	0	1	0	0	1	1	0	0		12:15:00 PM	The child holds a pen with control and can copy shapes	The child can copy a circle.	The child rattles the box and lifts the lid off box (not knocking over)
28.125	32.5	No				Yes	Yes	No	Yes	Yes	No	Yes	1 15 18	1	0	0	0	0	0	0	0	0	0	0	0	0	0	1	0	0	1	0	0	0		1 2 5	1	1	0	0	1	0	0	0		12:43:00 PM	The child holds the pen in a fist or in another way, and attempts to make a mark	The child can make any kind of mark on paper (scribbles).	The child rattles the box and lifts the lid off box (not knocking over)
53.092105865478516	57.599998474121094	No				Yes	Yes	Yes	Yes	Yes	Yes	Yes	1 15 17 18	1	0	0	0	0	0	0	0	0	0	0	0	0	0	1	0	1	1	0	0	0		1 2 5 6	1	1	0	0	1	1	0	0		1:15:23 PM	The child holds a pen with control and can copy shapes	The child can copy a circle.	The child removes both cubes from the container
21.644737243652344	26.399999618530273	No				No	Yes	Yes	Yes	Yes	Yes	Yes, Single Parent	1 5 6 11 15 16 18	1	0	0	0	1	1	0	0	0	0	1	0	0	0	1	1	0	1	0	0	0		1 2 3 4 5	1	1	1	1	1	0	0	0		10:02:43 AM	The child bangs the pen against the floor or table or uses it a way other than w	The child can make any kind of mark on paper (scribbles).	The child is not able
52.368419647216797	57.099998474121094	No				Yes	Yes	No	Yes	Yes	Yes	Yes	1 15 16	1	0	0	0	0	0	0	0	0	0	0	0	0	0	1	1	0	0	0	0	0		1 2 5 6	1	1	0	0	1	1	0	0		4:16:00 PM	The child holds a pen with control and can copy shapes	The child can copy a circle.	The child tries and manages to take one cube out of the box
12.072368621826172	16.700000762939453	No				No	Yes	Yes	Yes	Yes	Yes	Yes	1 15 18	1	0	0	0	0	0	0	0	0	0	0	0	0	0	1	0	0	1	0	0	0		1 2 3 5 6	1	1	1	0	1	1	0	0		1:28:25 PM	The child holds the pen in a fist or in another way, and attempts to make a mark	The child can make any kind of mark on paper (scribbles).	The child is not able
36.578948974609375	41.299999237060547	No				Yes	Yes	Yes	Yes	Yes	Yes	Yes	1 15 18	1	0	0	0	0	0	0	0	0	0	0	0	0	0	1	0	0	1	0	0	0		1 2 5 6 96	1	1	0	0	1	1	1	0	Going to fetch water	1:02:06 PM	The child holds a pen with control and can copy shapes	The child can copy a circle.	The child removes both cubes from the container
47.697368621826172	52.599998474121094	Yes	Mostly (4-5 days per week)	Commercial day care/creche		Yes	Yes	Yes	Yes	Yes	Yes	Yes	1 4 12 15 16 17 18	1	0	0	1	0	0	0	0	0	0	0	1	0	0	1	1	1	1	0	0	0		1 2 5 6	1	1	0	0	1	1	0	0		7:39:15 AM	The child holds a pen with control and can copy shapes	The child can copy a circle.	The child removes both cubes from the container
53.026317596435547	57.599998474121094	No				Yes	Yes	Yes	Yes	Yes	Yes	Yes	1 11 15 16 17 18	1	0	0	0	0	0	0	0	0	0	1	0	0	0	1	1	1	1	0	0	0		1 2 3 5 6	1	1	1	0	1	1	0	0		11:35:46 AM	The child holds a pen with control and can copy shapes	The child can copy a circle.	The child removes both cubes from the container
53.026317596435547	57.599998474121094	No				Yes	Yes	Yes	Yes	Yes	Yes	Yes	1 5 11 15 16 17 18	1	0	0	0	1	0	0	0	0	0	1	0	0	0	1	1	1	1	0	0	0		1 2 3 5 6	1	1	1	0	1	1	0	0		11:09:08 AM	The child holds a pen with control and can copy shapes	The child can copy a circle.	The child removes both cubes from the container
47.894737243652344	52.799999237060547	No				Yes	Yes	Yes	Yes	Yes	Yes	Yes	5 6 17 18	0	0	0	0	1	1	0	0	0	0	0	0	0	0	0	0	1	1	0	0	0		1 3 4 5	1	0	1	1	1	0	0	0		9:44:29 AM	The child holds a pen with control and can copy shapes	The child can copy a circle.	The child removes both cubes from the container
33.157894134521484	38	No				Yes	Yes	Yes	Yes	Yes	Yes	Yes	1 15 17	1	0	0	0	0	0	0	0	0	0	0	0	0	0	1	0	1	0	0	0	0		1 2 5 96	1	1	0	0	1	0	1	0	Going to work	12:58:39 PM	The child holds a pen with control and can copy shapes	The child can copy a straight line.	The child removes both cubes from the container
63.881580352783203	68.300003051757813	No				Yes	Yes	Yes	Yes	Yes	Yes	Yes	1 3 15 16 17 18	1	0	1	0	0	0	0	0	0	0	0	0	0	0	1	1	1	1	0	0	0		1 2 4 5 6	1	1	0	1	1	1	0	0		8:13:10 AM	The child holds a pen with control and can copy shapes	The child can copy a circle.	The child removes both cubes from the container
51.578948974609375	55.5	Yes	Mostly (4-5 days per week)	Commercial day care/creche		No	Yes	Yes	Yes	Yes	Yes	Yes, Single Parent	5 6 15 17 18	0	0	0	0	1	1	0	0	0	0	0	0	0	0	1	0	1	1	0	0	0		1 2 4 5 6	1	1	0	1	1	1	0	0		2:41:01 PM	The child holds the pen with control, but cannot yet copy the shapes	The child can copy a circle.	The child removes both cubes from the container
30.625	34.900001525878906	No				No	No	No	Yes	Yes	Yes	Yes	1 5 15 16 17 18	1	0	0	0	1	0	0	0	0	0	0	0	0	0	1	1	1	1	0	0	0		1 2 3 5	1	1	1	0	1	0	0	0		10:48:07 AM	The child holds the pen in a fist or in another way, and attempts to make a mark	The child can make any kind of mark on paper (scribbles).	The child removes both cubes from the container
54.835525512695312	59.099998474121094	No				No	No	No	Yes	Yes	Yes	Yes	1 5 15 16 17 18	1	0	0	0	1	0	0	0	0	0	0	0	0	0	1	1	1	1	0	0	0		1 2 5	1	1	0	0	1	0	0	0		11:42:11 AM	The child holds a pen with control and can copy shapes	The child can copy a circle.	The child removes both cubes from the container
16.447368621826172	20.799999237060547	No				No	No	No	Yes	Yes	Yes	Yes	1 5 15 16 17 18	1	0	0	0	1	0	0	0	0	0	0	0	0	0	1	1	1	1	0	0	0		1 2 3 5	1	1	1	0	1	0	0	0		11:16:54 AM	The child holds the pen in a fist or in another way, and attempts to make a mark	The child can make any kind of mark on paper (scribbles).	The child is not able
15.263157844543457	20	No				No	Yes	Yes	Yes	Yes	Yes	Yes	1 15 16 17 18	1	0	0	0	0	0	0	0	0	0	0	0	0	0	1	1	1	1	0	0	0		1 5 6 96	1	0	0	0	1	1	1	0	Going to shamba and church	3:35:46 PM	The child holds the pen in a fist or in another way, and attempts to make a mark	The child can make any kind of mark on paper (scribbles).	The child rattles the box and lifts the lid off box (not knocking over)
24.309209823608398	28.799999237060547	No				No	Yes	Yes	Yes	Yes	Yes	Yes	1 5 11 17 18	1	0	0	0	1	0	0	0	0	0	1	0	0	0	0	0	1	1	0	0	0		1 2 3 4 5 6	1	1	1	1	1	1	0	0		11:37:34 AM	The child holds the pen in a fist or in another way, and attempts to make a mark	The child can make any kind of mark on paper (scribbles).	The child is not able
41.118419647216797	45.799999237060547	No				No	Yes	Yes	Yes	Yes	Yes	Yes	1 5 11 15 17 18	1	0	0	0	1	0	0	0	0	0	1	0	0	0	1	0	1	1	0	0	0		1 2 3 4 5 6	1	1	1	1	1	1	0	0		11:22:37 AM	The child holds a pen with control and can copy shapes	The child can copy a circle.	The child removes both cubes from the container
6.1842103004455566	10.800000190734863	No				Not Applicable	Yes	Yes	Yes	Yes	Yes	Yes	1 5 13 15 16 18	1	0	0	0	1	0	0	0	0	0	0	0	1	0	1	1	0	1	0	0	0		1 2 3 4 5 6	1	1	1	1	1	1	0	0		11:08:37 AM	The child bangs the pen against the floor or table or uses it a way other than w	The child is not able to make any marks on the paper.	The child is not able
20.328947067260742	24.600000381469727	No				No	Yes	Yes	Yes	Yes	Yes	Yes	1 15	1	0	0	0	0	0	0	0	0	0	0	0	0	0	1	0	0	0	0	0	0		1 2 3 5 6	1	1	1	0	1	1	0	0		10:10:00 AM	Refusal	Refusal	Refusal
19.671052932739258	24.399999618530273	No				Yes	Yes	Yes	Yes	Yes	Yes	Yes	1 15 17	1	0	0	0	0	0	0	0	0	0	0	0	0	0	1	0	1	0	0	0	0		1 2 3 5	1	1	1	0	1	0	0	0		12:14:00 PM	The child holds the pen in a fist or in another way, and attempts to make a mark	The child can make any kind of mark on paper (scribbles).	The child rattles the box and lifts the lid off box (not knocking over)
61.546051025390625	66.300003051757813	No				No	Yes	No	Yes	Yes	No	Yes	1 15 18	1	0	0	0	0	0	0	0	0	0	0	0	0	0	1	0	0	1	0	0	0		1 2 3 5	1	1	1	0	1	0	0	0		12:47:00 PM	The child holds a pen with control and can copy shapes	The child can copy a circle.	The child tries and manages to take one cube out of the box
48.684211730957031	48.5	No				No	Yes	Yes	Yes	No	Yes	Yes	1 5 12 17 18	1	0	0	0	1	0	0	0	0	0	0	1	0	0	0	0	1	1	0	0	0		1 5	1	0	0	0	1	0	0	0		1:05:52 PM	The child holds a pen with control and can copy shapes	The child can copy a circle.	The child removes both cubes from the container
34.342105865478516	39.299999237060547	No				Yes	Yes	Yes	Yes	Yes	Yes	Yes	1 6 12 15 16 17 18	1	0	0	0	0	1	0	0	0	0	0	1	0	0	1	1	1	1	0	0	0		1 2 5 6	1	1	0	0	1	1	0	0		9:43:24 AM	The child holds a pen with control and can copy shapes	The child can copy a straight line.	The child removes both cubes from the container
63.190788269042969	68.300003051757813	No				Yes	Yes	No	Yes	Yes	No	Yes, Single Parent	15 18	0	0	0	0	0	0	0	0	0	0	0	0	0	0	1	0	0	1	0	0	0		1 2 3 5	1	1	1	0	1	0	0	0		3:06:00 PM	The child holds a pen with control and can copy shapes	The child can copy a circle.	The child tries and manages to take one cube out of the box
19.572368621826172	24.200000762939453	No				Yes	No	Yes	Yes	Yes	Yes	No	5 15 18	0	0	0	0	1	0	0	0	0	0	0	0	0	0	1	0	0	1	0	0	0		1 2 3 5	1	1	1	0	1	0	0	0		6:39:00 PM	The child holds the pen in a fist or in another way, and attempts to make a mark	The child can make any kind of mark on paper (scribbles).	Refusal
19.572368621826172	24.200000762939453	No				No	No	Yes	Yes	Yes	Yes	No	5 15 18	0	0	0	0	1	0	0	0	0	0	0	0	0	0	1	0	0	1	0	0	0		1 2 3 5	1	1	1	0	1	0	0	0		6:58:00 PM	The child holds the pen in a fist or in another way, and attempts to make a mark	The child can make any kind of mark on paper (scribbles).	Refusal
18.453947067260742	23	No				No	Yes	Yes	Yes	Yes	Yes	Yes	1 5 15 16 17 18	1	0	0	0	1	0	0	0	0	0	0	0	0	0	1	1	1	1	0	0	0		1 4 5	1	0	0	1	1	0	0	0		1:24:45 PM	The child holds the pen in a fist or in another way, and attempts to make a mark	The child can make any kind of mark on paper (scribbles).	The child is not able
60.953948974609375	65.5	No				Yes	Yes	Yes	Yes	Yes	Yes	Yes	1 5 15 16 17 18	1	0	0	0	1	0	0	0	0	0	0	0	0	0	1	1	1	1	0	0	0		1 4 5	1	0	0	1	1	0	0	0		1:01:35 PM	The child holds a pen with control and can copy shapes	The child can copy a circle.	The child removes both cubes from the container
24.407894134521484	29	No				Yes	Yes	Yes	Yes	Yes	Yes	Yes	1 3 9 11 12 15 16 18	1	0	1	0	0	0	0	0	1	0	1	1	0	0	1	1	0	1	0	0	0		1 2 3 4 5 6	1	1	1	1	1	1	0	0		9:14:46 AM	The child holds a pen with control and can copy shapes	The child can make any kind of mark on paper (scribbles).	The child is not able
64.375	68.800003051757812	No				Yes	Yes	No	Yes	Yes	Yes	Yes	1 15 17 18	1	0	0	0	0	0	0	0	0	0	0	0	0	0	1	0	1	1	0	0	0		1 2 5 6	1	1	0	0	1	1	0	0		1:31:00 PM	The child holds a pen with control and can copy shapes	The child can copy a circle.	The child tries and manages to take one cube out of the box
55.789474487304687	60.900001525878906	No				No	Yes	Yes	Yes	Yes	Yes	Yes	5 6 17 96	0	0	0	0	1	1	0	0	0	0	0	0	0	0	0	0	1	0	1	0	0	School mates	1 2 5 6 96	1	1	0	0	1	1	1	0	Going to school	1:24:44 PM	The child holds a pen with control and can copy shapes	The child can copy a circle.	The child removes both cubes from the container
55.789474487304687	60.900001525878906	No				No	Yes	Yes	Yes	Yes	Yes	Yes	1 5 6 16 96	1	0	0	0	1	1	0	0	0	0	0	0	0	0	0	1	0	0	1	0	0	Schoolmates	1 3 5 6 96	1	0	1	0	1	1	1	0	Going to school	1:41:59 PM	The child holds a pen with control and can copy shapes	The child can copy a circle.	The child removes both cubes from the container
39.934211730957031	44.799999237060547	No				Yes	Yes	No	Yes	Yes	Yes	Yes	1 5 15 17 18	1	0	0	0	1	0	0	0	0	0	0	0	0	0	1	0	1	1	0	0	0		1 2 3 5 6	1	1	1	0	1	1	0	0		1:26:00 PM	Refusal	Refusal	Refusal
45.427631378173828	50	No				Yes	Yes	Yes	Yes	Yes	Yes	Yes	1 5 15 17 18	1	0	0	0	1	0	0	0	0	0	0	0	0	0	1	0	1	1	0	0	0		1 2 3 4 5	1	1	1	1	1	0	0	0		5:06:37 PM	The child holds a pen with control and can copy shapes	The child can copy a circle.	The child removes both cubes from the container
17.828947067260742	22.200000762939453	No				Yes	No	Yes	Yes	Yes	Yes	Yes	1 5 6 15 18	1	0	0	0	1	1	0	0	0	0	0	0	0	0	1	0	0	1	0	0	0		1 2 4 5	1	1	0	1	1	0	0	0		2:48:16 PM	Refusal	Refusal	Refusal
67.894737243652344	72.599998474121094	No				Yes	Yes	Yes	Yes	Yes	Yes	Yes	1 5 6 15 17 18	1	0	0	0	1	1	0	0	0	0	0	0	0	0	1	0	1	1	0	0	0		1 2 3 4 5 6	1	1	1	1	1	1	0	0		8:54:26 AM	The child holds a pen with control and can copy shapes	The child can copy a circle.	The child rattles the box and lifts the lid off box (not knocking over)
63.585525512695313	68.300003051757813	No				Yes	Yes	No	Yes	Yes	No	Yes	15 17 18	0	0	0	0	0	0	0	0	0	0	0	0	0	0	1	0	1	1	0	0	0		1 2 5 6	1	1	0	0	1	1	0	0		11:50:00 AM	The child holds a pen with control and can copy shapes	The child can copy a circle.	The child removes both cubes from the container
55.263156890869141	59.900001525878906	No				Yes	Yes	Yes	Yes	Yes	Yes	Yes	1 11 15 17 18	1	0	0	0	0	0	0	0	0	0	1	0	0	0	1	0	1	1	0	0	0		1 2 3 4 5 6	1	1	1	1	1	1	0	0		9:08:44 AM	The child holds a pen with control and can copy shapes	The child can copy a circle.	The child removes both cubes from the container
36.710525512695313	41.700000762939453	Yes	Mostly (4-5 days per week)	Commercial day care/creche		No	Yes	Yes	Yes	Yes	Yes	Yes, Single Parent	15 17 18	0	0	0	0	0	0	0	0	0	0	0	0	0	0	1	0	1	1	0	0	0		1 2 5 6	1	1	0	0	1	1	0	0		12:56:37 PM	The child holds a pen with control and can copy shapes	The child can copy a straight line.	The child rattles the box and lifts the lid off box (not knocking over)
11.447368621826172	16.399999618530273	No				No	Yes	Yes	Yes	Yes	Yes	Yes, Single Parent	15 17 18	0	0	0	0	0	0	0	0	0	0	0	0	0	0	1	0	1	1	0	0	0		1 2 5	1	1	0	0	1	0	0	0		1:24:13 PM	The child holds the pen in a fist or in another way, and attempts to make a mark	The child is not able to make any marks on the paper.	The child rattles the box and lifts the lid off box (not knocking over)
29.934209823608398	34.400001525878906	No				No	Yes	Yes	Yes	Yes	Yes	Yes	1 5 15 17 18	1	0	0	0	1	0	0	0	0	0	0	0	0	0	1	0	1	1	0	0	0		1 2 3 4 5 6	1	1	1	1	1	1	0	0		2:11:50 PM	The child holds the pen in a fist or in another way, and attempts to make a mark	The child can make any kind of mark on paper (scribbles).	The child tries and manages to take one cube out of the box
44.407894134521484	48.900001525878906	No				Yes	Yes	Yes	Yes	Yes	Yes	Yes	1 9 10 14 15	1	0	0	0	0	0	0	0	1	1	0	0	0	1	1	0	0	0	0	0	0		1 3 5 6 96	1	0	1	0	1	1	1	0	Sing	11:29:48 AM	The child holds a pen with control and can copy shapes	The child can copy a circle.	The child removes both cubes from the container
30.526315689086914	35.200000762939453	No				No	No	No	Yes	Yes	Yes	Yes	1 5 11 15 16 17 18	1	0	0	0	1	0	0	0	0	0	1	0	0	0	1	1	1	1	0	0	0		1 2 5 6	1	1	0	0	1	1	0	0		10:32:22 AM	The child holds the pen in a fist or in another way, and attempts to make a mark	The child can make any kind of mark on paper (scribbles).	The child is not able
55.756580352783203	60.5	No				No	Yes	No	Yes	Yes	Yes	Yes	1 5 12 15 18	1	0	0	0	1	0	0	0	0	0	0	1	0	0	1	0	0	1	0	0	0		1 2 5	1	1	0	0	1	0	0	0		10:57:51 AM	The child holds a pen with control and can copy shapes	The child can copy a circle.	The child removes both cubes from the container
24.309209823608398
67.53289794921875	72.400001525878906	No				Yes	Yes	Yes	Yes	Yes	Yes	Yes	1 5 15 16 18 96	1	0	0	0	1	0	0	0	0	0	0	0	0	0	1	1	0	1	1	0	0	School mates	1 2 3 4 5 6 96	1	1	1	1	1	1	1	0	Going to school	3:44:10 PM	The child holds a pen with control and can copy shapes	The child can copy a circle.	The child removes both cubes from the container
34.407894134521484	39.099998474121094	No				No	Yes	Yes	Yes	Yes	Yes	No	6 12 15 16 17 18	0	0	0	0	0	1	0	0	0	0	0	1	0	0	1	1	1	1	0	0	0		1 2 3 4 5	1	1	1	1	1	0	0	0		12:17:14 PM	The child holds the pen in a fist or in another way, and attempts to make a mark	The child can make any kind of mark on paper (scribbles).	The child removes both cubes from the container
45.690788269042969	50.400001525878906	No				No	Yes	Yes	Yes	Yes	Yes	Yes, Single Parent	1 5 6 15 17 18	1	0	0	0	1	1	0	0	0	0	0	0	0	0	1	0	1	1	0	0	0		1 3 4 5 6	1	0	1	1	1	1	0	0		12:09:07 PM	The child holds a pen with control and can copy shapes	The child can copy a circle.	The child removes both cubes from the container
12.072368621826172	16.799999237060547	No				Yes	Yes	Yes	No	Yes	Yes	Yes, Single Parent	5 6 15 17 18	0	0	0	0	1	1	0	0	0	0	0	0	0	0	1	0	1	1	0	0	0		1 2 3 5 6	1	1	1	0	1	1	0	0		12:57:54 PM	The child bangs the pen against the floor or table or uses it a way other than w	The child can make any kind of mark on paper (scribbles).	The child rattles the box and lifts the lid off box (not knocking over)
33.980262756347656	42.200000762939453	No				No	Yes	Yes	Yes	Yes	Yes	Yes	1 5 6 15 16 17	1	0	0	0	1	1	0	0	0	0	0	0	0	0	1	1	1	0	0	0	0		1 2 3 5 6	1	1	1	0	1	1	0	0		1:13:58 PM	The child holds a pen with control and can copy shapes	The child can copy a circle.	The child removes both cubes from the container
49.309211730957031	66	No				No	Yes	Yes	Yes	Yes	Yes	Yes, Single Parent	15 17 18	0	0	0	0	0	0	0	0	0	0	0	0	0	0	1	0	1	1	0	0	0		1 4 5	1	0	0	1	1	0	0	0		1:32:26 PM	The child holds a pen with control and can copy shapes	The child can copy a circle.	The child removes both cubes from the container
19.144737243652344	23.799999237060547	No				No	Yes	Yes	Yes	Yes	Yes	Yes, Single Parent	15 17 18	0	0	0	0	0	0	0	0	0	0	0	0	0	0	1	0	1	1	0	0	0		1 2 3 5 6	1	1	1	0	1	1	0	0		2:04:35 PM	The child holds the pen in a fist or in another way, and attempts to make a mark	The child can make any kind of mark on paper (scribbles).	The child rattles the box and lifts the lid off box (not knocking over)
58.256580352783203	62.900001525878906	No				No	Yes	Yes	Yes	Yes	Yes	Yes	1 5 15 16 17 18	1	0	0	0	1	0	0	0	0	0	0	0	0	0	1	1	1	1	0	0	0		1 2 3 4 5	1	1	1	1	1	0	0	0		3:45:57 PM	The child holds a pen with control and can copy shapes	The child can copy a circle.	The child removes both cubes from the container
19.144737243652344	23.899999618530273	No				Yes	Yes	Yes	Yes	Yes	Yes	Yes	15 17 18	0	0	0	0	0	0	0	0	0	0	0	0	0	0	1	0	1	1	0	0	0		1 3 5 6	1	0	1	0	1	1	0	0		11:55:18 AM	The child holds the pen with control, but cannot yet copy the shapes	The child can make any kind of mark on paper (scribbles).	The child tries and manages to take one cube out of the box
61.085525512695312	65.900001525878906	No				No	Yes	Yes	Yes	Yes	Yes	Yes	1 15 17 18 96	1	0	0	0	0	0	0	0	0	0	0	0	0	0	1	0	1	1	1	0	0	Schoolmates	1 2 5 96	1	1	0	0	1	0	1	0	Going to school Going to fetch water	3:52:54 PM	The child holds a pen with control and can copy shapes	The child can copy a circle.	The child removes both cubes from the container
35.559211730957031	40	No				Yes	Yes	Yes	Yes	Yes	Yes	Yes	1 15 16	1	0	0	0	0	0	0	0	0	0	0	0	0	0	1	1	0	0	0	0	0		1 4 5	1	0	0	1	1	0	0	0		1:45:39 PM	The child holds a pen with control and can copy shapes	The child can copy a circle.	The child removes both cubes from the container
52.532894134521484	57.5	No				No	Yes	No	Yes	Yes	Yes	Yes	1 15 16 18	1	0	0	0	0	0	0	0	0	0	0	0	0	0	1	1	0	1	0	0	0		1 2 3 5	1	1	1	0	1	0	0	0		1:11:00 PM	The child holds a pen with control and can copy shapes	The child can copy a circle.	The child tries and manages to take one cube out of the box
7.7302632331848145	12.699999809265137	No				Yes	Yes	Yes	Yes	Yes	Yes	Yes	1 15 16 18	1	0	0	0	0	0	0	0	0	0	0	0	0	0	1	1	0	1	0	0	0		2 3 5	0	1	1	0	1	0	0	0		1:45:00 PM	The child bangs the pen against the floor or table or uses it a way other than w	The child can make any kind of mark on paper (scribbles).	The child is not able
7.7302632331848145	12.699999809265137	No				Yes	Yes	Yes	Yes	Yes	Yes	Yes	1 15 16 18	1	0	0	0	0	0	0	0	0	0	0	0	0	0	1	1	0	1	0	0	0		1 2 3 5	1	1	1	0	1	0	0	0		2:33:00 PM	The child bangs the pen against the floor or table or uses it a way other than w	The child can make any kind of mark on paper (scribbles).	The child is not able
15.953947067260742	20.200000762939453	No				Yes	Yes	Yes	Yes	Yes	Yes	Yes	1 15 18	1	0	0	0	0	0	0	0	0	0	0	0	0	0	1	0	0	1	0	0	0		1 2 5	1	1	0	0	1	0	0	0		12:02:32 PM	The child bangs the pen against the floor or table or uses it a way other than w	The child is not able to make any marks on the paper.	The child is not able
69.671051025390625	74	No				No	Yes	No	Yes	Yes	Yes	Yes	1 15 16 17 18	1	0	0	0	0	0	0	0	0	0	0	0	0	0	1	1	1	1	0	0	0		1 2 5	1	1	0	0	1	0	0	0		3:38:31 PM	The child holds a pen with control and can copy shapes	The child can copy a circle.	The child removes both cubes from the container
21.019737243652344	25.799999237060547	No				Yes	Yes	No	Yes	Yes	Yes	Yes	1 15 18	1	0	0	0	0	0	0	0	0	0	0	0	0	0	1	0	0	1	0	0	0		1 2 5	1	1	0	0	1	0	0	0		9:25:00 AM	The child holds the pen with control, but cannot yet copy the shapes	The child can make any kind of mark on paper (scribbles).	The child rattles the box and lifts the lid off box (not knocking over)
39.572368621826172	44.200000762939453	No				Yes	Yes	No	Yes	Yes	Yes	Yes, relative/guardian(s)	5 15 18	0	0	0	0	1	0	0	0	0	0	0	0	0	0	1	0	0	1	0	0	0		1 2 5 6	1	1	0	0	1	1	0	0		3:28:00 PM	The child holds a pen with control and can copy shapes	The child can copy a circle.	The child rattles the box and lifts the lid off box (not knocking over)
27.203947067260742	31.799999237060547	No				No	Yes	Yes	Yes	Yes	Yes	Yes, relative/guardian(s)	3 16	0	0	1	0	0	0	0	0	0	0	0	0	0	0	0	1	0	0	0	0	0		1 2 3 5 6	1	1	1	0	1	1	0	0		3:06:00 PM	The child holds a pen with control and can copy shapes	The child can copy a circle.	The child tries and manages to take one cube out of the box
69.40789794921875	74.300003051757813	No				No	Yes	Yes	Yes	Yes	Yes	Yes	1 5 6 15 17 18	1	0	0	0	1	1	0	0	0	0	0	0	0	0	1	0	1	1	0	0	0		1 2 3 4 5 6	1	1	1	1	1	1	0	0		9:25:18 AM	The child holds a pen with control and can copy shapes	The child can copy a circle.	The child removes both cubes from the container
45	49.599998474121094	No				No	No	Yes	Yes	Yes	Yes	Yes	1 15	1	0	0	0	0	0	0	0	0	0	0	0	0	0	1	0	0	0	0	0	0		1 5	1	0	0	0	1	0	0	0		11:29:15 AM	The child holds a pen with control and can copy shapes	The child can copy a circle.	The child removes both cubes from the container
6.8421053886413574	11.5	No				No	Yes	Yes	Yes	Yes	Yes	Yes	1 15	1	0	0	0	0	0	0	0	0	0	0	0	0	0	1	0	0	0	0	0	0		1 3 5	1	0	1	0	1	0	0	0		11:44:29 AM	The child bangs the pen against the floor or table or uses it a way other than w	The child is not able to make any marks on the paper.	Refusal
45	49.599998474121094	No				No	No	Yes	Yes	Yes	Yes	Yes	1 5 15 17 18	1	0	0	0	1	0	0	0	0	0	0	0	0	0	1	0	1	1	0	0	0		1 2 5	1	1	0	0	1	0	0	0		11:09:17 AM	The child holds a pen with control and can copy shapes	The child can copy a circle.	The child removes both cubes from the container
29.967105865478516	34.700000762939453	No				Yes	Yes	Yes	Yes	Yes	Yes	Yes	1 11 17 18	1	0	0	0	0	0	0	0	0	0	1	0	0	0	0	0	1	1	0	0	0		1 2 5 6	1	1	0	0	1	1	0	0		12:45:46 PM	The child holds a pen with control and can copy shapes	The child can copy a straight line.	The child removes both cubes from the container
16.74342155456543	21.5	No				No	Yes	Yes	Yes	Yes	Yes	Yes	1 5 6 11 12 16 17 18	1	0	0	0	1	1	0	0	0	0	1	1	0	0	0	1	1	1	0	0	0		1 2 4 5	1	1	0	1	1	0	0	0		10:32:07 AM	The child holds a pen with control and can copy shapes	The child can make any kind of mark on paper (scribbles).	The child rattles the box and lifts the lid off box (not knocking over)
52.960525512695313	57.700000762939453	Yes	Mostly (4-5 days per week)	Commercial day care/creche		Yes	Yes	Yes	Yes	Yes	Yes	Yes	1 3 4 5 15 17 18	1	0	1	1	1	0	0	0	0	0	0	0	0	0	1	0	1	1	0	0	0		1 2 5 6	1	1	0	0	1	1	0	0		5:37:11 PM	The child holds a pen with control and can copy shapes	The child can copy a circle.	The child removes both cubes from the container
28.914474487304688	33.599998474121094	No				Yes	Yes	Yes	Yes	Yes	Yes	Yes	1 3 4 5 15 17 18	1	0	1	1	1	0	0	0	0	0	0	0	0	0	1	0	1	1	0	0	0		1 2 5 6	1	1	0	0	1	1	0	0		6:13:42 PM	The child holds the pen in a fist or in another way, and attempts to make a mark	The child can make any kind of mark on paper (scribbles).	The child rattles the box and lifts the lid off box (not knocking over)
39.309211730957031	43.700000762939453	No				Yes	Yes	No	Yes	Yes	Yes	Yes	1 7 15 16 17 18	1	0	0	0	0	0	1	0	0	0	0	0	0	0	1	1	1	1	0	0	0		1 2 3 4 5 6	1	1	1	1	1	1	0	0		4:52:59 PM	The child holds the pen in a fist or in another way, and attempts to make a mark	The child can copy a circle.	The child removes both cubes from the container
49.407894134521484	54.099998474121094	No				Yes	Yes	No	Yes	Yes	No	No	11 15 18	0	0	0	0	0	0	0	0	0	0	1	0	0	0	1	0	0	1	0	0	0		1 2 5 6	1	1	0	0	1	1	0	0		11:05:00 AM	The child holds a pen with control and can copy shapes	The child can copy a circle.	The child removes both cubes from the container
55.460525512695313	60.099998474121094	No				Yes	No	Yes	Yes	Yes	Yes	Yes	1 15	1	0	0	0	0	0	0	0	0	0	0	0	0	0	1	0	0	0	0	0	0		1 2 3 5 6	1	1	1	0	1	1	0	0		2:48:19 PM	The child holds a pen with control and can copy shapes	The child can copy a circle.	The child removes both cubes from the container
33.618419647216797	38.5	No				Yes	No	No	Yes	Yes	Yes	Yes, Single Parent	15 16 18	0	0	0	0	0	0	0	0	0	0	0	0	0	0	1	1	0	1	0	0	0		1 2 5	1	1	0	0	1	0	0	0		5:01:12 PM	The child holds a pen with control and can copy shapes	The child can copy a straight line.	The child removes both cubes from the container
63.059211730957031	68	No				No	No	No	Yes	Yes	Yes	Yes, Single Parent	15 16 18	0	0	0	0	0	0	0	0	0	0	0	0	0	0	1	1	0	1	0	0	0		1 2 5	1	1	0	0	1	0	0	0		11:33:42 AM	The child holds the pen in a fist or in another way, and attempts to make a mark	The child can copy a straight line.	The child is not able
20.230262756347656	24.600000381469727	No				Yes	No	Yes	Yes	Yes	Yes	Yes	1 15 16 17 18	1	0	0	0	0	0	0	0	0	0	0	0	0	0	1	1	1	1	0	0	0		1 2 5	1	1	0	0	1	0	0	0		9:50:51 AM	The child holds the pen in a fist or in another way, and attempts to make a mark	The child can make any kind of mark on paper (scribbles).	The child removes both cubes from the container
18.75	24.299999237060547	No				No	No	Yes	Yes	Yes	Yes	Yes	3 15 16 17 18	0	0	1	0	0	0	0	0	0	0	0	0	0	0	1	1	1	1	0	0	0		1 2 3 5	1	1	1	0	1	0	0	0		1:11:18 PM	The child holds the pen in a fist or in another way, and attempts to make a mark	The child can make any kind of mark on paper (scribbles).	The child is not able
62.565788269042969	67.199996948242187	No				Yes	No	Yes	Yes	Yes	Yes	Yes, Single Parent	3 15 16 17 18	0	0	1	0	0	0	0	0	0	0	0	0	0	0	1	1	1	1	0	0	0		1 2 5	1	1	0	0	1	0	0	0		10:22:14 AM	The child holds a pen with control and can copy shapes	The child can copy a circle.	The child removes both cubes from the container
49.078948974609375	22	No				Yes	Yes	Yes	Yes	Yes	Yes	Yes	1 3 16 18	1	0	1	0	0	0	0	0	0	0	0	0	0	0	0	1	0	1	0	0	0		1 3 5	1	0	1	0	1	0	0	0		11:04:49 AM	The child holds the pen with control, but cannot yet copy the shapes	The child can make any kind of mark on paper (scribbles).	The child removes both cubes from the container
26.414474487304688	31	No				Yes	Yes	No	Yes	Yes	Yes	Yes, Single Parent	1 15 16 17 18	1	0	0	0	0	0	0	0	0	0	0	0	0	0	1	1	1	1	0	0	0		1 2 3 6	1	1	1	0	0	1	0	0		9:30:17 AM	The child holds a pen with control and can copy shapes	The child can copy a circle.	The child tries and manages to take one cube out of the box
55.164474487304688	59.700000762939453	No				Yes	Yes	Yes	Yes	Yes	Yes	Yes, Single Parent	1 3 11 15 16 17 18	1	0	1	0	0	0	0	0	0	0	1	0	0	0	1	1	1	1	0	0	0		1 2 3 4 5	1	1	1	1	1	0	0	0		9:03:54 AM	The child holds a pen with control and can copy shapes	The child can copy a circle.	The child removes both cubes from the container
31.907894134521484	36.200000762939453	Yes	Mostly (4-5 days per week)	Commercial day care/creche		No	Yes	Yes	Yes	Yes	Yes	Yes, Single Parent	3 17 18	0	0	1	0	0	0	0	0	0	0	0	0	0	0	0	0	1	1	0	0	0		1 2 5 6	1	1	0	0	1	1	0	0		10:36:45 AM	The child holds a pen with control and can copy shapes	The child can copy a circle.	The child removes both cubes from the container
66.28289794921875	72.900001525878906	Yes	Mostly (4-5 days per week)	Commercial day care/creche		No	Yes	Yes	Yes	Yes	Yes	Yes	1 5 15 16 17 18	1	0	0	0	1	0	0	0	0	0	0	0	0	0	1	1	1	1	0	0	0		1 2 5 6	1	1	0	0	1	1	0	0		11:34:03 AM	The child holds a pen with control and can copy shapes	The child can copy a circle.	The child removes both cubes from the container
18.453947067260742	23	No				No	Yes	Yes	Yes	Yes	Yes	Yes	1 5 14 16 17 18	1	0	0	0	1	0	0	0	0	0	0	0	0	1	0	1	1	1	0	0	0		1 2 5	1	1	0	0	1	0	0	0		11:01:49 AM	The child holds the pen in a fist or in another way, and attempts to make a mark	The child can make any kind of mark on paper (scribbles).	The child is not able
50.197368621826172	54.599998474121094	No				Yes	No	Yes	Yes	Yes	No	Yes	1 15 16 17 18	1	0	0	0	0	0	0	0	0	0	0	0	0	0	1	1	1	1	0	0	0		1 5 96	1	0	0	0	1	0	1	0	Going to shamba	11:55:11 AM	The child holds the pen in a fist or in another way, and attempts to make a mark	The child can copy a circle.	The child removes both cubes from the container
3.8815789222717285	8.1000003814697266	No				Yes	No	Yes	Yes	No	Yes	Yes	1 5 6 16 17 18	1	0	0	0	1	1	0	0	0	0	0	0	0	0	0	1	1	1	0	0	0		2 5	0	1	0	0	1	0	0	0		5:04:38 PM	The child bangs the pen against the floor or table or uses it a way other than w	The child is not able to make any marks on the paper.	The child is not able
34.539474487304687	38.799999237060547	No				No	Yes	No	Yes	Yes	Yes	Yes	1 5 6 16 17 18	1	0	0	0	1	1	0	0	0	0	0	0	0	0	0	1	1	1	0	0	0		1 2 5 6	1	1	0	0	1	1	0	0		4:40:44 PM	The child holds the pen with control, but cannot yet copy the shapes	The child can copy a circle.	The child removes both cubes from the container
33.256580352783203	37.799999237060547	No				No	Yes	No	Yes	Yes	Yes	No	1 15 18	1	0	0	0	0	0	0	0	0	0	0	0	0	0	1	0	0	1	0	0	0		1 3 4 5	1	0	1	1	1	0	0	0		1:30:00 PM	The child holds a pen with control and can copy shapes	The child can copy a circle.	The child rattles the box and lifts the lid off box (not knocking over)
20.197368621826172	24.799999237060547	No				No	Yes	Yes	Yes	Yes	Yes	Yes	1 15 18	1	0	0	0	0	0	0	0	0	0	0	0	0	0	1	0	0	1	0	0	0		1 2 3 5 6	1	1	1	0	1	1	0	0		11:08:52 AM	The child holds the pen with control, but cannot yet copy the shapes	The child can make any kind of mark on paper (scribbles).	The child removes both cubes from the container
63.026317596435547	67.300003051757813	Yes	As needed	Home-based care		Yes	Yes	No	Yes	No	Yes	No	1 15 16	1	0	0	0	0	0	0	0	0	0	0	0	0	0	1	1	0	0	0	0	0		2 5	0	1	0	0	1	0	0	0		11:22:00 AM	The child holds a pen with control and can copy shapes	The child can copy a circle.	The child tries and manages to take one cube out of the box
20.921052932739258	25.5	No				Yes	Yes	Yes	Yes	Yes	Yes	No	12	0	0	0	0	0	0	0	0	0	0	0	1	0	0	0	0	0	0	0	0	0		1 5 6	1	0	0	0	1	1	0	0		3:11:00 PM	The child holds the pen in a fist or in another way, and attempts to make a mark	The child can make any kind of mark on paper (scribbles).	The child is not able
19.177631378173828	23.799999237060547	No				Yes	Yes	Yes	Yes	Yes	Yes	Yes	1 17 18	1	0	0	0	0	0	0	0	0	0	0	0	0	0	0	0	1	1	0	0	0		1	1	0	0	0	0	0	0	0		12:14:12 PM	The child holds the pen in a fist or in another way, and attempts to make a mark	The child can make any kind of mark on paper (scribbles).	The child removes both cubes from the container
52.927631378173828	58	No				No	Yes	No	Yes	Yes	Yes	Yes	2 5 15 18	0	1	0	0	1	0	0	0	0	0	0	0	0	0	1	0	0	1	0	0	0		1 2 5	1	1	0	0	1	0	0	0		12:54:00 PM	The child holds a pen with control and can copy shapes	The child can copy a circle.	The child tries and manages to take one cube out of the box
18.914474487304688	24	No				No	Yes	Yes	Yes	Yes	Yes	Yes	1 5 15 18	1	0	0	0	1	0	0	0	0	0	0	0	0	0	1	0	0	1	0	0	0		1 2 3 5 6	1	1	1	0	1	1	0	0		12:10:00 PM	The child holds a pen with control and can copy shapes	The child can copy a straight line.	The child tries and manages to take one cube out of the box
64.276313781738281	69.900001525878906	No				Yes	No	No	Yes	Yes	Yes	Yes, Single Parent	3 4 16 17 18	0	0	1	1	0	0	0	0	0	0	0	0	0	0	0	1	1	1	0	0	0		1 2 5	1	1	0	0	1	0	0	0		10:56:11 AM	The child holds a pen with control and can copy shapes	The child can copy a circle.	The child removes both cubes from the container
63.717105865478516	68.5	No				No	Yes	Yes	Yes	Yes	Yes	Yes	1 15 17 18 96	1	0	0	0	0	0	0	0	0	0	0	0	0	0	1	0	1	1	1	0	0	School mates	1 2 4 5 96	1	1	0	1	1	0	1	0	Going to school	1:28:16 PM	The child holds a pen with control and can copy shapes	The child can copy a circle.	The child removes both cubes from the container
21.348684310913086	26.200000762939453	No				Yes	No	No	Yes	Yes	Yes	Yes	1 9 15 17 18	1	0	0	0	0	0	0	0	1	0	0	0	0	0	1	0	1	1	0	0	0		1 2 3 4 5	1	1	1	1	1	0	0	0		11:30:12 AM	The child holds the pen in a fist or in another way, and attempts to make a mark	The child can make any kind of mark on paper (scribbles).	Refusal
40.592105865478516	45.599998474121094	No				Yes	Yes	No	Yes	Yes	No	Yes, Single Parent	1 5 16	1	0	0	0	1	0	0	0	0	0	0	0	0	0	0	1	0	0	0	0	0		1 2 3 5 6	1	1	1	0	1	1	0	0		4:49:00 PM	The child holds a pen with control and can copy shapes	The child can copy a circle.	The child tries and manages to take one cube out of the box
19.934209823608398	24.600000381469727	Yes	Always (6-7 days per week)	Home-based care		Yes	No	Yes	Yes	Yes	Yes	Yes	1 5 6 15 16 17 18 96	1	0	0	0	1	1	0	0	0	0	0	0	0	0	1	1	1	1	1	0	0	Maid	1 2 3 5	1	1	1	0	1	0	0	0		6:22:54 PM	The child holds the pen in a fist or in another way, and attempts to make a mark	The child is not able to make any marks on the paper.	The child is not able
65	69.599998474121094	Yes	Always (6-7 days per week)	Home-based care		Yes	Yes	Yes	Yes	Yes	Yes	Yes	1 5 6 15 16 17 18	1	0	0	0	1	1	0	0	0	0	0	0	0	0	1	1	1	1	0	0	0		1 2 3 5	1	1	1	0	1	0	0	0		5:48:22 PM	The child holds a pen with control and can copy shapes	The child can copy a circle.	The child removes both cubes from the container
34.473682403564453	39.200000762939453	Yes	Mostly (4-5 days per week)	Commercial day care/creche		Yes	Yes	Yes	Yes	Yes	Yes	Yes, Single Parent	1 3 17 18 96	1	0	1	0	0	0	0	0	0	0	0	0	0	0	0	0	1	1	1	0	0	Tearcher	1 2 4	1	1	0	1	0	0	0	0		11:50:32 AM	The child holds a pen with control and can copy shapes	The child can copy a circle.	The child removes both cubes from the container
37.730262756347656	42.599998474121094	Yes	Mostly (4-5 days per week)	Commercial day care/creche		Yes	No	Yes	Yes	Yes	Yes	Yes, Single Parent	15 17 18	0	0	0	0	0	0	0	0	0	0	0	0	0	0	1	0	1	1	0	0	0		1 2 5 6	1	1	0	0	1	1	0	0		12:21:44 PM	The child holds a pen with control and can copy shapes	The child can copy a circle.	The child removes both cubes from the container
53.717105865478516	58.799999237060547	No				Yes	Yes	No	Yes	Yes	No	No	5 15 17 18	0	0	0	0	1	0	0	0	0	0	0	0	0	0	1	0	1	1	0	0	0		1 2 5 6	1	1	0	0	1	1	0	0		11:04:00 AM	The child holds a pen with control and can copy shapes	The child can copy a circle.	The child tries and manages to take one cube out of the box
17.335525512695313	22.399999618530273	No				Yes	Yes	No	Yes	Yes	Yes	No	15 18	0	0	0	0	0	0	0	0	0	0	0	0	0	0	1	0	0	1	0	0	0		1 2 5 6	1	1	0	0	1	1	0	0		10:30:00 AM	Refusal	Refusal	Refusal
69.177635192871094	73.900001525878906	Yes	Mostly (4-5 days per week)	Commercial day care/creche		No	Yes	Yes	Yes	Yes	Yes	Yes, Single Parent	1 5 15 16 17 18	1	0	0	0	1	0	0	0	0	0	0	0	0	0	1	1	1	1	0	0	0		1 2 4 5 6	1	1	0	1	1	1	0	0		1:15:00 PM	The child holds a pen with control and can copy shapes	The child can copy a circle.	The child removes both cubes from the container
22.63157844543457	27.399999618530273	No				No	No	Yes	Yes	Yes	Yes	Yes, Single Parent	1 5 15 16 17 18	1	0	0	0	1	0	0	0	0	0	0	0	0	0	1	1	1	1	0	0	0		1 2 4 5	1	1	0	1	1	0	0	0		12:23:58 PM	The child holds the pen with control, but cannot yet copy the shapes	The child can make any kind of mark on paper (scribbles).	The child rattles the box and lifts the lid off box (not knocking over)
60.822368621826172	65.5	No				Yes	Yes	Yes	Yes	Yes	Yes	Yes, Single Parent	1 2 9 10 16 17 18	1	1	0	0	0	0	0	0	1	1	0	0	0	0	0	1	1	1	0	0	0		1 2 3 4 5 6	1	1	1	1	1	1	0	0		4:41:05 PM	The child holds a pen with control and can copy shapes	The child can copy a circle.	The child removes both cubes from the container
45.625	50.099998474121094	No				No	Yes	Yes	Yes	Yes	Yes	Yes, Single Parent	1 2 9 10 16 17 18	1	1	0	0	0	0	0	0	1	1	0	0	0	0	0	1	1	1	0	0	0		1 2 3 5 6	1	1	1	0	1	1	0	0		5:05:28 PM	The child holds a pen with control and can copy shapes	The child can copy a circle.	The child removes both cubes from the container
53.980262756347656	58.599998474121094	No				Don’t Know	Yes	Yes	Yes	Yes	Yes	Yes, Single Parent	5 6 11 12 16 17	0	0	0	0	1	1	0	0	0	0	1	1	0	0	0	1	1	0	0	0	0		1 4 5	1	0	0	1	1	0	0	0		4:59:25 PM	The child holds a pen with control and can copy shapes	The child can copy a circle.	The child removes both cubes from the container
36.019737243652344	40.599998474121094	No				No	Yes	Yes	Yes	Yes	Yes	Yes	1 17 18	1	0	0	0	0	0	0	0	0	0	0	0	0	0	0	0	1	1	0	0	0		1 5	1	0	0	0	1	0	0	0		3:03:48 PM	The child holds a pen with control and can copy shapes	The child can copy a straight line.	The child is not able
9.9671049118041992	15.800000190734863	No				Yes	Yes	Yes	Yes	Yes	Yes	Yes, Single Parent	3 4 15 16 18	0	0	1	1	0	0	0	0	0	0	0	0	0	0	1	1	0	1	0	0	0		1 2 3 5	1	1	1	0	1	0	0	0		12:25:34 PM	The child bangs the pen against the floor or table or uses it a way other than w	The child is not able to make any marks on the paper.	The child is not able
66.21710205078125	70.599998474121094	No				Yes	Yes	Yes	Yes	Yes	Yes	Yes, Single Parent	1 7 15 17 18	1	0	0	0	0	0	1	0	0	0	0	0	0	0	1	0	1	1	0	0	0		1 2 3 4 5 6	1	1	1	1	1	1	0	0		4:11:06 PM	The child holds a pen with control and can copy shapes	The child can copy a circle.	The child removes both cubes from the container
51.085525512695313	55.599998474121094	No				No	Yes	No	Yes	Yes	Yes	Yes	1 15 18	1	0	0	0	0	0	0	0	0	0	0	0	0	0	1	0	0	1	0	0	0		1 4	1	0	0	1	0	0	0	0		11:56:00 AM	The child holds a pen with control and can copy shapes	The child can copy a circle.	The child rattles the box and lifts the lid off box (not knocking over)
42.105262756347656	45.599998474121094	No				Yes	Yes	No	Yes	Yes	Yes	Yes	1 15 18	1	0	0	0	0	0	0	0	0	0	0	0	0	0	1	0	0	1	0	0	0		1 2 5 6	1	1	0	0	1	1	0	0		12:42:00 PM	The child holds a pen with control and can copy shapes	The child can copy a circle.	The child rattles the box and lifts the lid off box (not knocking over)
40.657894134521484	45.299999237060547	No				Yes	Yes	Yes	Yes	Yes	Yes	Yes	1 9 15 17 18	1	0	0	0	0	0	0	0	1	0	0	0	0	0	1	0	1	1	0	0	0		1 4 6 96	1	0	0	1	0	1	1	0	Washing	1:20:36 PM	The child holds the pen in a fist or in another way, and attempts to make a mark	The child can make any kind of mark on paper (scribbles).	Refusal
62.335525512695313	66.699996948242187	No				Yes	Yes	Yes	Yes	Yes	Yes	Yes	3 15 16 17 18	0	0	1	0	0	0	0	0	0	0	0	0	0	0	1	1	1	1	0	0	0		1 3 5 6 96	1	0	1	0	1	1	1	0	Went to shop	10:31:42 AM	The child holds a pen with control and can copy shapes	The child can copy a circle.	The child removes both cubes from the container
33.190788269042969	37.5	No				No	Yes	Yes	Yes	Yes	Yes	Yes	9 15 16 17 18	0	0	0	0	0	0	0	0	1	0	0	0	0	0	1	1	1	1	0	0	0		1 2 5 6	1	1	0	0	1	1	0	0		11:20:10 AM	The child holds the pen with control, but cannot yet copy the shapes	The child can make any kind of mark on paper (scribbles).	The child removes both cubes from the container
19.835525512695313	25.100000381469727	No				Yes	Yes	Yes	Yes	Yes	Yes	Yes	1 5 6 15 17 18	1	0	0	0	1	1	0	0	0	0	0	0	0	0	1	0	1	1	0	0	0		1 2 5 6	1	1	0	0	1	1	0	0		8:45:33 AM	The child holds a pen with control and can copy shapes	The child can make any kind of mark on paper (scribbles).	The child removes both cubes from the container
63.026317596435547	67.800003051757813	Yes	Mostly (4-5 days per week)	Commercial day care/creche		Yes	Yes	Yes	Yes	Yes	Yes	Yes	1 5 6 15 17 18	1	0	0	0	1	1	0	0	0	0	0	0	0	0	1	0	1	1	0	0	0		1 2 5 6	1	1	0	0	1	1	0	0		9:11:57 AM	The child holds a pen with control and can copy shapes	The child can copy a circle.	The child removes both cubes from the container
32.039474487304688	36.700000762939453	No				No	Yes	Yes	Yes	Yes	Yes	Yes	1 5 6 11 12 15 16 17 18	1	0	0	0	1	1	0	0	0	0	1	1	0	0	1	1	1	1	0	0	0		1 2 4 5 6 96	1	1	0	1	1	1	1	0	Going to fetch water	2:10:03 PM	The child holds the pen in a fist or in another way, and attempts to make a mark	The child can copy a straight line.	The child is not able
16.776315689086914	21.299999237060547	No				Yes	Yes	Yes	Yes	Yes	Yes	Yes	1 5 6 17 18	1	0	0	0	1	1	0	0	0	0	0	0	0	0	0	0	1	1	0	0	0		1 5	1	0	0	0	1	0	0	0		12:23:17 PM	The child holds the pen in a fist or in another way, and attempts to make a mark	The child can make any kind of mark on paper (scribbles).	The child is not able
29.638158798217773	34.5	No				No	Yes	No	Yes	Yes	Yes	Yes, Single Parent	15 16 17 18	0	0	0	0	0	0	0	0	0	0	0	0	0	0	1	1	1	1	0	0	0		1 2 5	1	1	0	0	1	0	0	0		2:31:25 PM	The child holds a pen with control and can copy shapes	The child can make any kind of mark on paper (scribbles).	The child removes both cubes from the container
67.368423461914062	72.199996948242188	No				Yes	Yes	No	Yes	Yes	Yes	No	5 15 17	0	0	0	0	1	0	0	0	0	0	0	0	0	0	1	0	1	0	0	0	0		1 2 5	1	1	0	0	1	0	0	0		2:21:00 PM	The child holds a pen with control and can copy shapes	The child can copy a circle.	The child tries and manages to take one cube out of the box
59.342105865478516	65.199996948242188	Yes	Mostly (4-5 days per week)	Commercial day care/creche		No	Yes	Yes	Yes	Yes	Yes	Yes	1 5 15 17 18	1	0	0	0	1	0	0	0	0	0	0	0	0	0	1	0	1	1	0	0	0		1 2 4 5 6	1	1	0	1	1	1	0	0		2:00:49 PM	The child holds a pen with control and can copy shapes	The child can copy a circle.	The child removes both cubes from the container
34.144737243652344	39.799999237060547	No				No	Yes	Yes	Yes	Yes	Yes	Yes	1 5 12 15 16	1	0	0	0	1	0	0	0	0	0	0	1	0	0	1	1	0	0	0	0	0		1 2 4 5 6	1	1	0	1	1	1	0	0		12:54:59 PM	The child holds the pen in a fist or in another way, and attempts to make a mark	The child can make any kind of mark on paper (scribbles).	The child is not able
70.197364807128906	74.699996948242187	Yes	Mostly (4-5 days per week)	Commercial day care/creche		No	Yes	Yes	Yes	Yes	Yes	Yes	1 3 9 15 16 17 18	1	0	1	0	0	0	0	0	1	0	0	0	0	0	1	1	1	1	0	0	0		1 2 4 5 6	1	1	0	1	1	1	0	0		8:29:45 AM	The child holds a pen with control and can copy shapes	The child can copy a circle.	The child removes both cubes from the container
54.144737243652344	58.5	Yes	Mostly (4-5 days per week)	Commercial day care/creche		No	No	Yes	Yes	Yes	Yes	Yes	1 3 4 9 15 16 17 18	1	0	1	1	0	0	0	0	1	0	0	0	0	0	1	1	1	1	0	0	0		1 2 4 5 6	1	1	0	1	1	1	0	0		9:09:28 AM	The child holds a pen with control and can copy shapes	The child can copy a circle.	The child removes both cubes from the container
24.013158798217773	28.299999237060547	No				Yes	Yes	Yes	Yes	Yes	Yes	Yes	1 6 15 16 17 18	1	0	0	0	0	1	0	0	0	0	0	0	0	0	1	1	1	1	0	0	0		1 2 3 4 5 6	1	1	1	1	1	1	0	0		2:57:14 PM	The child holds a pen with control and can copy shapes	The child can copy a circle.	The child removes both cubes from the container
53.092105865478516	57.5	No				Yes	Yes	No	Yes	Yes	No	Yes	1 15 18	1	0	0	0	0	0	0	0	0	0	0	0	0	0	1	0	0	1	0	0	0		1 2 5	1	1	0	0	1	0	0	0		10:10:00 AM	Refusal	Refusal	Refusal
56.973682403564453	61.5	No				No	Yes	Yes	No	No	Yes	Yes	1 15 16 17 18	1	0	0	0	0	0	0	0	0	0	0	0	0	0	1	1	1	1	0	0	0		1 5	1	0	0	0	1	0	0	0		11:00:22 AM	The child holds a pen with control and can copy shapes	The child can copy a circle.	The child removes both cubes from the container
22.434209823608398	26.899999618530273	No				No	Yes	Yes	No	No	Yes	Yes	1 5 15 16	1	0	0	0	1	0	0	0	0	0	0	0	0	0	1	1	0	0	0	0	0		1 3 5	1	0	1	0	1	0	0	0		11:25:01 AM	The child holds the pen with control, but cannot yet copy the shapes	The child can make any kind of mark on paper (scribbles).	The child removes both cubes from the container
57.565788269042969	62.299999237060547	No				No	Yes	Yes	Yes	Yes	Yes	Yes	15 17 96	0	0	0	0	0	0	0	0	0	0	0	0	0	0	1	0	1	0	1	0	0	School mates	1 2 5 96	1	1	0	0	1	0	1	0	Going to school	10:40:05 AM	The child holds a pen with control and can copy shapes	The child can copy a circle.	The child removes both cubes from the container
17.072368621826172	9.8000001907348633	No				No	Yes	Yes	Yes	Yes	Yes	Yes	1 5 15 17 18	1	0	0	0	1	0	0	0	0	0	0	0	0	0	1	0	1	1	0	0	0		1 3 5 6	1	0	1	0	1	1	0	0		8:35:21 AM	The child holds the pen with control, but cannot yet copy the shapes	The child can make any kind of mark on paper (scribbles).	The child tries and manages to take one cube out of the box
24.605262756347656	29.200000762939453	No				Yes	Yes	Yes	Yes	Yes	Yes	Yes	1 15	1	0	0	0	0	0	0	0	0	0	0	0	0	0	1	0	0	0	0	0	0		1 2 5	1	1	0	0	1	0	0	0		10:35:00 AM	The child bangs the pen against the floor or table or uses it a way other than w	The child is not able to make any marks on the paper.	The child tries and manages to take one cube out of the box
32.236843109130859	36.5	No				No	Yes	No	Yes	Yes	Yes	Yes	1 15 16 17 18	1	0	0	0	0	0	0	0	0	0	0	0	0	0	1	1	1	1	0	0	0		1 2 3 5 6	1	1	1	0	1	1	0	0		3:38:20 PM	The child holds a pen with control and can copy shapes	The child can make any kind of mark on paper (scribbles).	The child is not able
17.861841201782227	22.700000762939453	No				Yes	Yes	Yes	Yes	Yes	Yes	No	3 16 17 18	0	0	1	0	0	0	0	0	0	0	0	0	0	0	0	1	1	1	0	0	0		1 2 3 5	1	1	1	0	1	0	0	0		9:48:00 AM	The child holds the pen in a fist or in another way, and attempts to make a mark	The child can make any kind of mark on paper (scribbles).	The child is not able
52.039474487304688	56.700000762939453	No				Yes	Yes	No	Yes	Yes	No	Yes	1 15 16 18	1	0	0	0	0	0	0	0	0	0	0	0	0	0	1	1	0	1	0	0	0		1 2 5 6	1	1	0	0	1	1	0	0		11:49:00 AM	The child holds a pen with control and can copy shapes	The child can copy a circle.	The child rattles the box and lifts the lid off box (not knocking over)
24.24342155456543	28.899999618530273	No				Yes	Yes	No	Yes	Yes	No	Yes	1 15 16 18	1	0	0	0	0	0	0	0	0	0	0	0	0	0	1	1	0	1	0	0	0		1 2 3 5 6	1	1	1	0	1	1	0	0		12:27:00 PM	The child holds a pen with control and can copy shapes	The child can copy a straight line.	The child rattles the box and lifts the lid off box (not knocking over)
55.756580352783203	60.299999237060547	Yes	Mostly (4-5 days per week)	Commercial day care/creche		Yes	Yes	Yes	Yes	Yes	Yes	Yes	1 15 17	1	0	0	0	0	0	0	0	0	0	0	0	0	0	1	0	1	0	0	0	0		1 2 5 6 96	1	1	0	0	1	1	1	0	Herding cattle	11:29:33 AM	The child holds a pen with control and can copy shapes	The child can copy a circle.	The child removes both cubes from the container
51.282894134521484	55.599998474121094	No				Yes	No	Yes	Yes	Yes	Yes	Yes, relative/guardian(s)	15 16 17 18	0	0	0	0	0	0	0	0	0	0	0	0	0	0	1	1	1	1	0	0	0		1 2 5 6	1	1	0	0	1	1	0	0		10:18:42 AM	The child holds a pen with control and can copy shapes	The child can copy a circle.	The child removes both cubes from the container
28.289474487304687	33.5	No				No	Yes	Yes	Yes	Yes	Yes	Yes	1 5 6 11 12 15 17 18	1	0	0	0	1	1	0	0	0	0	1	1	0	0	1	0	1	1	0	0	0		1 2 4 6	1	1	0	1	0	1	0	0		1:23:28 PM	Refusal	The child is not able to make any marks on the paper.	Refusal
60.361843109130859	65.199996948242188	No				Yes	Yes	Yes	Yes	Yes	Yes	Yes	1 6 11 15 17 18	1	0	0	0	0	1	0	0	0	0	1	0	0	0	1	0	1	1	0	0	0		1 2 3 4 5 6	1	1	1	1	1	1	0	0		12:55:21 PM	The child holds a pen with control and can copy shapes	The child can copy a circle.	The child removes both cubes from the container
20.230262756347656	25	No				Yes	Yes	Yes	Yes	Yes	Yes	Yes	1 5 6 12 16 17 18	1	0	0	0	1	1	0	0	0	0	0	1	0	0	0	1	1	1	0	0	0		1 2 3 5 6	1	1	1	0	1	1	0	0		10:46:29 AM	The child holds the pen with control, but cannot yet copy the shapes	The child can make any kind of mark on paper (scribbles).	The child rattles the box and lifts the lid off box (not knocking over)
16.414474487304688	9	No				No	Yes	Yes	Yes	Yes	Yes	Yes	1 6 15 16	1	0	0	0	0	1	0	0	0	0	0	0	0	0	1	1	0	0	0	0	0		1 2 3 4 5 6	1	1	1	1	1	1	0	0		3:54:47 PM	The child holds the pen with control, but cannot yet copy the shapes	The child can make any kind of mark on paper (scribbles).	The child removes both cubes from the container
50.197368621826172	44.299999237060547	No				No	Yes	Yes	Yes	Yes	Yes	Yes	1 6 15 17 18	1	0	0	0	0	1	0	0	0	0	0	0	0	0	1	0	1	1	0	0	0		1 2 5 6	1	1	0	0	1	1	0	0		3:31:56 PM	The child holds a pen with control and can copy shapes	The child can copy a circle.	The child removes both cubes from the container
55.296051025390625	59.599998474121094	No				Yes	Yes	No	Yes	Yes	Yes	Yes, relative/guardian(s)	5 16 18	0	0	0	0	1	0	0	0	0	0	0	0	0	0	0	1	0	1	0	0	0		1 2 3 5	1	1	1	0	1	0	0	0		2:30:00 PM	The child holds a pen with control and can copy shapes	The child can copy a circle.	The child rattles the box and lifts the lid off box (not knocking over)
13.980262756347656	18.299999237060547	No				Yes	Yes	No	Yes	Yes	Yes	Yes, relative/guardian(s)	1 5 16 18	1	0	0	0	1	0	0	0	0	0	0	0	0	0	0	1	0	1	0	0	0		1 2 3 5	1	1	1	0	1	0	0	0		3:20:00 PM	The child holds the pen in a fist or in another way, and attempts to make a mark	The child can make any kind of mark on paper (scribbles).	The child is not able
27.039474487304688	7.5	No				Yes	Yes	Yes	Yes	Yes	Yes	Yes	1 15 17 18	1	0	0	0	0	0	0	0	0	0	0	0	0	0	1	0	1	1	0	0	0		1 2 3 5 6	1	1	1	0	1	1	0	0		11:48:49 AM	The child holds a pen with control and can copy shapes	The child can copy a circle.	The child removes both cubes from the container
56.513156890869141	61	No				No	Yes	Yes	Yes	Yes	No	Yes	1 15 17 18 96	1	0	0	0	0	0	0	0	0	0	0	0	0	0	1	0	1	1	1	0	0	Schoolmates	1 2 5 6 96	1	1	0	0	1	1	1	0	Going to school	12:19:48 PM	The child holds a pen with control and can copy shapes	The child can copy a circle.	The child removes both cubes from the container
46.611843109130859	50.900001525878906	No				No	Yes	No	Yes	Yes	Yes	Yes	1 5 15 17	1	0	0	0	1	0	0	0	0	0	0	0	0	0	1	0	1	0	0	0	0		1 2 3 5 6	1	1	1	0	1	1	0	0		2:45:00 PM	The child holds a pen with control and can copy shapes	The child can copy a circle.	The child removes both cubes from the container
8.0592107772827148	12.300000190734863	No				No	Yes	Yes	Yes	Yes	Yes	Yes	1 5 15	1	0	0	0	1	0	0	0	0	0	0	0	0	0	1	0	0	0	0	0	0		1 2 5	1	1	0	0	1	0	0	0		2:07:00 PM	The child holds the pen with control, but cannot yet copy the shapes	The child is not able to make any marks on the paper.	Refusal
32.302631378173828	37.299999237060547	No				No	No	Yes	Yes	Yes	Yes	Yes	1	1	0	0	0	0	0	0	0	0	0	0	0	0	0	0	0	0	0	0	0	0		1 5	1	0	0	0	1	0	0	0		4:05:00 PM	Refusal	Refusal	Refusal
67.598686218261719	78.5	No				Yes	Yes	No	Yes	Yes	No	No	5 15 16 18	0	0	0	0	1	0	0	0	0	0	0	0	0	0	1	1	0	1	0	0	0		1 2 5	1	1	0	0	1	0	0	0		3:03:00 PM	The child holds a pen with control and can copy shapes	The child can copy a circle.	The child removes both cubes from the container
35.559211730957031	40.099998474121094	No				Yes	Yes	Yes	Yes	Yes	Yes	Yes	1 5 15 17 18	1	0	0	0	1	0	0	0	0	0	0	0	0	0	1	0	1	1	0	0	0		1 2 4 5 6	1	1	0	1	1	1	0	0		3:17:21 PM	The child holds the pen with control, but cannot yet copy the shapes	The child can copy a straight line.	The child tries and manages to take one cube out of the box
47.697368621826172	52.400001525878906	No				No	Yes	No	Yes	Yes	No	Yes, Single Parent	15 18	0	0	0	0	0	0	0	0	0	0	0	0	0	0	1	0	0	1	0	0	0		1 2 3 5 6	1	1	1	0	1	1	0	0		2:25:00 PM	The child holds a pen with control and can copy shapes	The child can copy a circle.	The child tries and manages to take one cube out of the box
4.4736843109130859	9.1000003814697266	No				Yes	Yes	Yes	Yes	No	Yes	Yes, Single Parent	4 16	0	0	0	1	0	0	0	0	0	0	0	0	0	0	0	1	0	0	0	0	0		1 2 3 5	1	1	1	0	1	0	0	0		10:52:00 AM	The child bangs the pen against the floor or table or uses it a way other than w	The child is not able to make any marks on the paper.	The child is not able
41.184211730957031	45.599998474121094	No				Yes	Yes	Yes	Yes	Yes	Yes	Yes	1 5 6 15 17 18	1	0	0	0	1	1	0	0	0	0	0	0	0	0	1	0	1	1	0	0	0		1 2 3 5 6	1	1	1	0	1	1	0	0		2:09:46 PM	The child holds the pen in a fist or in another way, and attempts to make a mark	The child can make any kind of mark on paper (scribbles).	The child removes both cubes from the container
65.59210205078125	70	No				No	Yes	No	Yes	Yes	Yes	Yes	1 5 6 16 17 18	1	0	0	0	1	1	0	0	0	0	0	0	0	0	0	1	1	1	0	0	0		1 2 3 5 6	1	1	1	0	1	1	0	0		2:41:19 PM	The child holds a pen with control and can copy shapes	The child can copy a circle.	The child removes both cubes from the container
3.8486843109130859	8.3000001907348633	No				Yes	Yes	Yes	Yes	Not Applicable	Not Applicable	Yes	1 5 6 15 16 17 18	1	0	0	0	1	1	0	0	0	0	0	0	0	0	1	1	1	1	0	0	0		1 3 5 6	1	0	1	0	1	1	0	0		3:07:22 PM	The child bangs the pen against the floor or table or uses it a way other than w	The child is not able to make any marks on the paper.	The child is not able
64.473686218261719	69.199996948242188	No				Yes	Yes	No	Yes	Yes	No	Yes	1 5 15 16	1	0	0	0	1	0	0	0	0	0	0	0	0	0	1	1	0	0	0	0	0		1 2 5 6	1	1	0	0	1	1	0	0		10:10:00 AM	The child holds a pen with control and can copy shapes	The child can copy a circle.	The child removes both cubes from the container
26.940790176391602	31.200000762939453	No				No	Yes	Yes	Yes	Yes	Yes	Yes, relative/guardian(s)	6 16 17	0	0	0	0	0	1	0	0	0	0	0	0	0	0	0	1	1	0	0	0	0		1 2 3 5 6	1	1	1	0	1	1	0	0		12:17:00 PM	The child holds a pen with control and can copy shapes	The child can copy a circle.	The child tries and manages to take one cube out of the box
33.190788269042969	38.200000762939453	No				No	No	Yes	Yes	Yes	Yes	Yes	15 16 17 18	0	0	0	0	0	0	0	0	0	0	0	0	0	0	1	1	1	1	0	0	0		1 2 3 5	1	1	1	0	1	0	0	0		3:21:57 PM	The child holds the pen with control, but cannot yet copy the shapes	The child can make any kind of mark on paper (scribbles).	The child removes both cubes from the container
52.927631378173828	58	No				No	No	Yes	Yes	Yes	Yes	Yes	15 16 17 96	0	0	0	0	0	0	0	0	0	0	0	0	0	0	1	1	1	0	1	0	0	Schoolmates	1 2 5 96	1	1	0	0	1	0	1	0	Going to school	3:02:41 PM	The child holds a pen with control and can copy shapes	The child can copy a circle.	The child removes both cubes from the container
53.717105865478516	10.5	No				Yes	Yes	Yes	Yes	Yes	Yes	Yes	1 15 16 17 18 96	1	0	0	0	0	0	0	0	0	0	0	0	0	0	1	1	1	1	1	0	0	School mates	1 2 5 6 96	1	1	0	0	1	1	1	0	Going to school	1:45:41 PM	The child holds a pen with control and can copy shapes	The child can copy a circle.	The child removes both cubes from the container
31.875	35.900001525878906	No				No	Yes	Yes	Yes	Yes	Yes	Yes	1 15 16 17 18	1	0	0	0	0	0	0	0	0	0	0	0	0	0	1	1	1	1	0	0	0		1 2 3 4 5 6	1	1	1	1	1	1	0	0		3:49:53 PM	The child holds a pen with control and can copy shapes	The child can copy a circle.	The child removes both cubes from the container
57.730262756347656	62.5	No				No	Yes	Yes	Yes	Yes	No	Yes	1 5 15 16 18	1	0	0	0	1	0	0	0	0	0	0	0	0	0	1	1	0	1	0	0	0		1 2 3 5 6	1	1	1	0	1	1	0	0		11:35:00 AM	The child holds a pen with control and can copy shapes	The child can copy a circle.	The child tries and manages to take one cube out of the box
31.776315689086914	36.5	Yes	As needed	Home-based care		No	Yes	Yes	Yes	Yes	Yes	Yes	1 5 15 16 18	1	0	0	0	1	0	0	0	0	0	0	0	0	0	1	1	0	1	0	0	0		1 2 3 5 6	1	1	1	0	1	1	0	0		12:05:00 PM	The child holds a pen with control and can copy shapes	The child can copy a circle.	The child tries and manages to take one cube out of the box
57.467105865478516	62.400001525878906	No				No	Yes	No	Yes	Yes	No	Yes	1 15 17 18	1	0	0	0	0	0	0	0	0	0	0	0	0	0	1	0	1	1	0	0	0		1 2 3 5 6	1	1	1	0	1	1	0	0		1:55:00 PM	The child holds a pen with control and can copy shapes	The child can copy a circle.	The child tries and manages to take one cube out of the box
19.24342155456543	23.899999618530273	No				Yes	Yes	Yes	Yes	Yes	Yes	Yes	1 5 16 18	1	0	0	0	1	0	0	0	0	0	0	0	0	0	0	1	0	1	0	0	0		1 4 5	1	0	0	1	1	0	0	0		10:33:15 AM	The child holds the pen in a fist or in another way, and attempts to make a mark	The child can make any kind of mark on paper (scribbles).	The child tries and manages to take one cube out of the box
70.789474487304688	75.5	No				No	Yes	Yes	Yes	Yes	Yes	Yes	1 5 15 17 18	1	0	0	0	1	0	0	0	0	0	0	0	0	0	1	0	1	1	0	0	0		1 2 4 5 6	1	1	0	1	1	1	0	0		10:30:09 AM	The child holds a pen with control and can copy shapes	The child can copy a circle.	The child removes both cubes from the container
45.690788269042969	50.400001525878906	No				No	Yes	Yes	Yes	Yes	Yes	Yes	1 5 15 17 18	1	0	0	0	1	0	0	0	0	0	0	0	0	0	1	0	1	1	0	0	0		1 2 3 4 5	1	1	1	1	1	0	0	0		10:42:15 AM	The child holds a pen with control and can copy shapes	The child can copy a circle.	The child removes both cubes from the container
46.052631378173828	50.799999237060547	No				No	Yes	Yes	Yes	Yes	Yes	Yes	15 17	0	0	0	0	0	0	0	0	0	0	0	0	0	0	1	0	1	0	0	0	0		1 2 3 5 6 96	1	1	1	0	1	1	1	0	Going to shamba	10:32:24 AM	The child holds a pen with control and can copy shapes	The child can copy a circle.	The child removes both cubes from the container
37.697368621826172	42.599998474121094	No				Yes	Yes	Yes	Yes	Yes	Yes	Yes	5 6 15	0	0	0	0	1	1	0	0	0	0	0	0	0	0	1	0	0	0	0	0	0		1 2 3 4 5 6	1	1	1	1	1	1	0	0		2:38:40 PM	The child holds a pen with control and can copy shapes	The child can copy a circle.	The child removes both cubes from the container
28.585525512695313	33.299999237060547	No				Yes	Yes	Yes	Yes	Yes	Yes	Yes	1 17 18	1	0	0	0	0	0	0	0	0	0	0	0	0	0	0	0	1	1	0	0	0		1 4 5	1	0	0	1	1	0	0	0		12:46:00 PM	The child holds a pen with control and can copy shapes	The child can copy a circle.	The child removes both cubes from the container
[truncated: 173 more columns]
