# Supplementary material for: Association between maternal mental health and early childhood development, nutrition, and common childhood illnesses in Khwisero subcounty, Kenya
Source: PLoS One. 2025 Jan 17;20(1):e0317762. doi: 10.1371/journal.pone.0317762 (PMC11741660; doi:10.1371/journal.pone.0317762)
Supplement: S4 Dataset — (XLSX) [file pone.0317762.s007.xlsx]

## Sheet: Sheet1
20	20-24 years	female
20	20-24 years	female
20	20-24 years	female
20	20-24 years	female
20	20-24 years	female
20	20-24 years	female
20	20-24 years	female
18	15-19 years	female
18	15-19 years	female
18	15-19 years	female
25	25-29 years	female
24	20-24 years	female
22	20-24 years	female
21	20-24 years	female
22	20-24 years	female
22	20-24 years	female
22	20-24 years	female
22	20-24 years	female
22	20-24 years	female
22	20-24 years	female
40	40-44 years	female
40	40-44 years	female
41	40-44 years	female
41	40-44 years	female
41	40-44 years	female
40	40-44 years	female
41	40-44 years	female
40	40-44 years	female
41	40-44 years	female
41	40-44 years	female
41	40-44 years	female
28	25-29 years	female
29	25-29 years	female
28	25-29 years	female
28	25-29 years	female
24	20-24 years	female
22	20-24 years	female
22	20-24 years	female
22	20-24 years	female
22	20-24 years	female
22	20-24 years	female
22	20-24 years	female
23	20-24 years	female
22	20-24 years	female
22	20-24 years	female
23	20-24 years	female
20	20-24 years	female
20	20-24 years	female
20	20-24 years	female
29	25-29 years	female
29	25-29 years	female
29	25-29 years	female
28	25-29 years	female
29	25-29 years	female
28	25-29 years	female
29	25-29 years	female
28	25-29 years	female
29	25-29 years	female
28	25-29 years	female
29	25-29 years	female
29	25-29 years	female
29	25-29 years	female
29	25-29 years	female
16	15-19 years	female
17	15-19 years	female
16	15-19 years	female
21	20-24 years	female
19	15-19 years	female
21	20-24 years	female
21	20-24 years	female
21	20-24 years	female
20	20-24 years	female
21	20-24 years	female
22	20-24 years	female
23	20-24 years	female
23	20-24 years	female
22	20-24 years	female
22	20-24 years	female
21	20-24 years	female
23	20-24 years	female
23	20-24 years	female
22	20-24 years	female
22	20-24 years	female
22	20-24 years	female
22	20-24 years	female
22	20-24 years	female
22	20-24 years	female
22	20-24 years	female
22	20-24 years	female
39	35-39 years	female
39	35-39 years	female
22	20-24 years	female
22	20-24 years	female
22	20-24 years	female
22	20-24 years	female
22	20-24 years	female
30	30-34 years	female
30	30-34 years	female
30	30-34 years	female
30	30-34 years	female
30	30-34 years	female
29	25-29 years	female
29	25-29 years	female
29	25-29 years	female
30	30-34 years	female
29	25-29 years	female
30	30-34 years	female
30	30-34 years	female
29	25-29 years	female
30	30-34 years	female
29	25-29 years	female
28	25-29 years	female
27	25-29 years	female
23	20-24 years	female
23	20-24 years	female
22	20-24 years	female
22	20-24 years	female
23	20-24 years	female
23	20-24 years	female
23	20-24 years	female
23	20-24 years	female
26	25-29 years	female
25	25-29 years	female
26	25-29 years	female
25	25-29 years	female
25	25-29 years	female
25	25-29 years	female
25	25-29 years	female
25	25-29 years	female
25	25-29 years	female
25	25-29 years	female
31	30-34 years	female
31	30-34 years	female
31	30-34 years	female
17	15-19 years	female
16	15-19 years	female
16	15-19 years	female
29	25-29 years	female
23	20-24 years	female
23	20-24 years	female
23	20-24 years	female
33	30-34 years	female
33	30-34 years	female
30	30-34 years	female
30	30-34 years	female
31	30-34 years	female
29	25-29 years	female
28	25-29 years	female
28	25-29 years	female
29	25-29 years	female
29	25-29 years	female
29	25-29 years	female
29	25-29 years	female
29	25-29 years	female
30	30-34 years	female
28	25-29 years	female
28	25-29 years	female
29	25-29 years	female
29	25-29 years	female
29	25-29 years	female
29	25-29 years	female
29	25-29 years	female
22	20-24 years	female
22	20-24 years	female
27	25-29 years	female
39	35-39 years	female
38	35-39 years	female
38	35-39 years	female
38	35-39 years	female
38	35-39 years	female
38	35-39 years	female
38	35-39 years	female
39	35-39 years	female
39	35-39 years	female
35	35-39 years	female
35	35-39 years	female
34	30-34 years	female
34	30-34 years	female
34	30-34 years	female
34	30-34 years	female
35	35-39 years	female
35	35-39 years	female
34	30-34 years	female
20	20-24 years	female
30	30-34 years	female
30	30-34 years	female
30	30-34 years	female
31	30-34 years	female
32	30-34 years	female
32	30-34 years	female
32	30-34 years	female
25	25-29 years	female
25	25-29 years	female
25	25-29 years	female
25	25-29 years	female
25	25-29 years	female
23	20-24 years	female
23	20-24 years	female
23	20-24 years	female
23	20-24 years	female
24	20-24 years	female
23	20-24 years	female
23	20-24 years	female
24	20-24 years	female
27	25-29 years	female
31	30-34 years	female
20	20-24 years	female
21	20-24 years	female
20	20-24 years	female
20	20-24 years	female
20	20-24 years	female
21	20-24 years	female
20	20-24 years	female
21	20-24 years	female
28	25-29 years	female
29	25-29 years	female
29	25-29 years	female
28	25-29 years	female
29	25-29 years	female
34	30-34 years	female
35	35-39 years	female
34	30-34 years	female
35	35-39 years	female
34	30-34 years	female
35	35-39 years	female
35	35-39 years	female
35	35-39 years	female
34	30-34 years	female
35	35-39 years	female
34	30-34 years	female
35	35-39 years	female
22	20-24 years	female
21	20-24 years	female
22	20-24 years	female
22	20-24 years	female
22	20-24 years	female
21	20-24 years	female
22	20-24 years	female
28	25-29 years	female
28	25-29 years	female
27	25-29 years	female
27	25-29 years	female
28	25-29 years	female
27	25-29 years	female
27	25-29 years	female
27	25-29 years	female
29	25-29 years	female
30	30-34 years	female
29	25-29 years	female
29	25-29 years	female
29	25-29 years	female
29	25-29 years	female
29	25-29 years	female
29	25-29 years	female
29	25-29 years	female
19	15-19 years	female
18	15-19 years	female
19	15-19 years	female
18	15-19 years	female
18	15-19 years	female
19	15-19 years	female
19	15-19 years	female
19	15-19 years	female
19	15-19 years	female
19	15-19 years	female
19	15-19 years	female
19	15-19 years	female
19	15-19 years	female
19	15-19 years	female
19	15-19 years	female
19	15-19 years	female
19	15-19 years	female
19	15-19 years	female
19	15-19 years	female
19	15-19 years	female
37	35-39 years	female
37	35-39 years	female
37	35-39 years	female
36	35-39 years	female
36	35-39 years	female
37	35-39 years	female
37	35-39 years	female
37	35-39 years	female
21	20-24 years	female
20	20-24 years	female
21	20-24 years	female
21	20-24 years	female
20	20-24 years	female
23	20-24 years	female
23	20-24 years	female
24	20-24 years	female
23	20-24 years	female
23	20-24 years	female
23	20-24 years	female
23	20-24 years	female
24	20-24 years	female
24	20-24 years	female
24	20-24 years	female
23	20-24 years	female
24	20-24 years	female
20	20-24 years	female
20	20-24 years	female
20	20-24 years	female
20	20-24 years	female
19	15-19 years	female
19	15-19 years	female
20	20-24 years	female
20	20-24 years	female
20	20-24 years	female
20	20-24 years	female
20	20-24 years	female
20	20-24 years	female
21	20-24 years	female
21	20-24 years	female
21	20-24 years	female
21	20-24 years	female
28	25-29 years	female
28	25-29 years	female
18	15-19 years	female
18	15-19 years	female
25	25-29 years	female
25	25-29 years	female
25	25-29 years	female
25	25-29 years	female
16	15-19 years	female
31	30-34 years	female
31	30-34 years	female
18	15-19 years	female
18	15-19 years	female
18	15-19 years	female
18	15-19 years	female
18	15-19 years	female
18	15-19 years	female
18	15-19 years	female
18	15-19 years	female
18	15-19 years	female
18	15-19 years	female
18	15-19 years	female
31	30-34 years	female
31	30-34 years	female
31	30-34 years	female
31	30-34 years	female
31	30-34 years	female
27	25-29 years	female
27	25-29 years	female
27	25-29 years	female
26	25-29 years	female
26	25-29 years	female
27	25-29 years	female
26	25-29 years	female
26	25-29 years	female
27	25-29 years	female
27	25-29 years	female
27	25-29 years	female
27	25-29 years	female
36	35-39 years	female
35	35-39 years	female
36	35-39 years	female
36	35-39 years	female
35	35-39 years	female
36	35-39 years	female
36	35-39 years	female
35	35-39 years	female
35	35-39 years	female
36	35-39 years	female
35	35-39 years	female
36	35-39 years	female
35	35-39 years	female
36	35-39 years	female
35	35-39 years	female
35	35-39 years	female
21	20-24 years	female
21	20-24 years	female
21	20-24 years	female
21	20-24 years	female
22	20-24 years	female
21	20-24 years	female
21	20-24 years	female
29	25-29 years	female
29	25-29 years	female
29	25-29 years	female
29	25-29 years	female
29	25-29 years	female
29	25-29 years	female
29	25-29 years	female
28	25-29 years	female
29	25-29 years	female
29	25-29 years	female
29	25-29 years	female
28	25-29 years	female
23	20-24 years	female
23	20-24 years	female
23	20-24 years	female
22	20-24 years	female
23	20-24 years	female
23	20-24 years	female
23	20-24 years	female
22	20-24 years	female
23	20-24 years	female
35	35-39 years	female
35	35-39 years	female
35	35-39 years	female
35	35-39 years	female
35	35-39 years	female
37	35-39 years	female
27	25-29 years	female
33	30-34 years	female
33	30-34 years	female
34	30-34 years	female
34	30-34 years	female
33	30-34 years	female
34	30-34 years	female
34	30-34 years	female
34	30-34 years	female
33	30-34 years	female
34	30-34 years	female
34	30-34 years	female
34	30-34 years	female
21	20-24 years	female
21	20-24 years	female
21	20-24 years	female
31	30-34 years	female
29	25-29 years	female
29	25-29 years	female
29	25-29 years	female
29	25-29 years	female
30	30-34 years	female
29	25-29 years	female
29	25-29 years	female
29	25-29 years	female
29	25-29 years	female
29	25-29 years	female
29	25-29 years	female
30	30-34 years	female
30	30-34 years	female
31	30-34 years	female
31	30-34 years	female
31	30-34 years	female
31	30-34 years	female
31	30-34 years	female
23	20-24 years	female
23	20-24 years	female
23	20-24 years	female
23	20-24 years	female
23	20-24 years	female
23	20-24 years	female
23	20-24 years	female
23	20-24 years	female
23	20-24 years	female
29	25-29 years	female
27	25-29 years	female
28	25-29 years	female
27	25-29 years	female
28	25-29 years	female
28	25-29 years	female
27	25-29 years	female
28	25-29 years	female
28	25-29 years	female
28	25-29 years	female
28	25-29 years	female
28	25-29 years	female
28	25-29 years	female
28	25-29 years	female
29	25-29 years	female
28	25-29 years	female
28	25-29 years	female
29	25-29 years	female
35	35-39 years	female
35	35-39 years	female
35	35-39 years	female
35	35-39 years	female
27	25-29 years	female
27	25-29 years	female
27	25-29 years	female
27	25-29 years	female
28	25-29 years	female
28	25-29 years	female
28	25-29 years	female
27	25-29 years	female
28	25-29 years	female
28	25-29 years	female
28	25-29 years	female
28	25-29 years	female
28	25-29 years	female
28	25-29 years	female
25	25-29 years	female
25	25-29 years	female
24	20-24 years	female
24	20-24 years	female
24	20-24 years	female
24	20-24 years	female
24	20-24 years	female
24	20-24 years	female
24	20-24 years	female
30	30-34 years	female
30	30-34 years	female
31	30-34 years	female
30	30-34 years	female
30	30-34 years	female
30	30-34 years	female
30	30-34 years	female
31	30-34 years	female
30	30-34 years	female
31	30-34 years	female
31	30-34 years	female
31	30-34 years	female
30	30-34 years	female
30	30-34 years	female
30	30-34 years	female
31	30-34 years	female
30	30-34 years	female
31	30-34 years	female
31	30-34 years	female
30	30-34 years	female
31	30-34 years	female
23	20-24 years	female
21	20-24 years	female
21	20-24 years	female
23	20-24 years	female
28	25-29 years	female
29	25-29 years	female
28	25-29 years	female
29	25-29 years	female
29	25-29 years	female
29	25-29 years	female
28	25-29 years	female
29	25-29 years	female
28	25-29 years	female
28	25-29 years	female
28	25-29 years	female
28	25-29 years	female
36	35-39 years	female
24	20-24 years	female
24	20-24 years	female
26	25-29 years	female
26	25-29 years	female
26	25-29 years	female
25	25-29 years	female
26	25-29 years	female
26	25-29 years	female
26	25-29 years	female
26	25-29 years	female
26	25-29 years	female
25	25-29 years	female
35	35-39 years	female
35	35-39 years	female
36	35-39 years	female
36	35-39 years	female
36	35-39 years	female
36	35-39 years	female
35	35-39 years	female
36	35-39 years	female
26	25-29 years	female
26	25-29 years	female
26	25-29 years	female
26	25-29 years	female
26	25-29 years	female
27	25-29 years	female
27	25-29 years	female
27	25-29 years	female
27	25-29 years	female
24	20-24 years	female
25	25-29 years	female
25	25-29 years	female
25	25-29 years	female
24	20-24 years	female
25	25-29 years	female
24	20-24 years	female
25	25-29 years	female
24	20-24 years	female
24	20-24 years	female
24	20-24 years	female
24	20-24 years	female
24	20-24 years	female
25	25-29 years	female
25	25-29 years	female
26	25-29 years	female
26	25-29 years	female
26	25-29 years	female
26	25-29 years	female
23	20-24 years	female
22	20-24 years	female
22	20-24 years	female
23	20-24 years	female
22	20-24 years	female
22	20-24 years	female
23	20-24 years	female
22	20-24 years	female
23	20-24 years	female
23	20-24 years	female
22	20-24 years	female
22	20-24 years	female
22	20-24 years	female
39	35-39 years	female
38	35-39 years	female
38	35-39 years	female
38	35-39 years	female
38	35-39 years	female
38	35-39 years	female
30	30-34 years	female
30	30-34 years	female
30	30-34 years	female
30	30-34 years	female
30	30-34 years	female
31	30-34 years	female
30	30-34 years	female
30	30-34 years	female
30	30-34 years	female
30	30-34 years	female
30	30-34 years	female
33	30-34 years	female
33	30-34 years	female
33	30-34 years	female
33	30-34 years	female
26	25-29 years	female
26	25-29 years	female
26	25-29 years	female
26	25-29 years	female
26	25-29 years	female
44	40-44 years	female
44	40-44 years	female
43	40-44 years	female
43	40-44 years	female
44	40-44 years	female
44	40-44 years	female
44	40-44 years	female
44	40-44 years	female
25	25-29 years	female
25	25-29 years	female
24	20-24 years	female
25	25-29 years	female
25	25-29 years	female
25	25-29 years	female
25	25-29 years	female
25	25-29 years	female
25	25-29 years	female
34	30-34 years	female
34	30-34 years	female
34	30-34 years	female
21	20-24 years	female
25	25-29 years	female
25	25-29 years	female
25	25-29 years	female
25	25-29 years	female
24	20-24 years	female
25	25-29 years	female
25	25-29 years	female
25	25-29 years	female
24	20-24 years	female
25	25-29 years	female
24	20-24 years	female
25	25-29 years	female
25	25-29 years	female
25	25-29 years	female
25	25-29 years	female
25	25-29 years	female
25	25-29 years	female
25	25-29 years	female
25	25-29 years	female
32	30-34 years	female
32	30-34 years	female
32	30-34 years	female
24	20-24 years	female
23	20-24 years	female
23	20-24 years	female
23	20-24 years	female
23	20-24 years	female
23	20-24 years	female
32	30-34 years	female
32	30-34 years	female
32	30-34 years	female
32	30-34 years	female
32	30-34 years	female
32	30-34 years	female
33	30-34 years	female
38	35-39 years	female
38	35-39 years	female
38	35-39 years	female
38	35-39 years	female
38	35-39 years	female
38	35-39 years	female
38	35-39 years	female
38	35-39 years	female
32	30-34 years	female
32	30-34 years	female
32	30-34 years	female
32	30-34 years	female
32	30-34 years	female
32	30-34 years	female
32	30-34 years	female
31	30-34 years	female
31	30-34 years	female
32	30-34 years	female
26	25-29 years	female
26	25-29 years	female
26	25-29 years	female
26	25-29 years	female
26	25-29 years	female
26	25-29 years	female
26	25-29 years	female
26	25-29 years	female
27	25-29 years	female
26	25-29 years	female
27	25-29 years	female
26	25-29 years	female
27	25-29 years	female
26	25-29 years	female
27	25-29 years	female
26	25-29 years	female
27	25-29 years	female
27	25-29 years	female
27	25-29 years	female
26	25-29 years	female
26	25-29 years	female
26	25-29 years	female
26	25-29 years	female
26	25-29 years	female
26	25-29 years	female
18	15-19 years	female
17	15-19 years	female
23	20-24 years	female
24	20-24 years	female
23	20-24 years	female
23	20-24 years	female
23	20-24 years	female
23	20-24 years	female
24	20-24 years	female
23	20-24 years	female
20	20-24 years	female
20	20-24 years	female
21	20-24 years	female
20	20-24 years	female
20	20-24 years	female
21	20-24 years	female
21	20-24 years	female
20	20-24 years	female
21	20-24 years	female
20	20-24 years	female
31	30-34 years	female
31	30-34 years	female
31	30-34 years	female
31	30-34 years	female
31	30-34 years	female
31	30-34 years	female
23	20-24 years	female
23	20-24 years	female
29	25-29 years	female
29	25-29 years	female
29	25-29 years	female
28	25-29 years	female
28	25-29 years	female
29	25-29 years	female
29	25-29 years	female
29	25-29 years	female
28	25-29 years	female
23	20-24 years	female
23	20-24 years	female
23	20-24 years	female
23	20-24 years	female
23	20-24 years	female
23	20-24 years	female
23	20-24 years	female
23	20-24 years	female
27	25-29 years	female
25	25-29 years	female
25	25-29 years	female
25	25-29 years	female
25	25-29 years	female
25	25-29 years	female
25	25-29 years	female
25	25-29 years	female
25	25-29 years	female
25	25-29 years	female
25	25-29 years	female
25	25-29 years	female
25	25-29 years	female
25	25-29 years	female
26	25-29 years	female
21	20-24 years	female
21	20-24 years	female
21	20-24 years	female
21	20-24 years	female
21	20-24 years	female
21	20-24 years	female
21	20-24 years	female
22	20-24 years	female
21	20-24 years	female
31	30-34 years	female
31	30-34 years	female
32	30-34 years	female
31	30-34 years	female
32	30-34 years	female
31	30-34 years	female
32	30-34 years	female
19	15-19 years	female
19	15-19 years	female
20	20-24 years	female
19	15-19 years	female
19	15-19 years	female
19	15-19 years	female
19	15-19 years	female
19	15-19 years	female
32	30-34 years	female
32	30-34 years	female
32	30-34 years	female
32	30-34 years	female
32	30-34 years	female
32	30-34 years	female
27	25-29 years	female
28	25-29 years	female
27	25-29 years	female
28	25-29 years	female
27	25-29 years	female
24	20-24 years	female
21	20-24 years	female
21	20-24 years	female
20	20-24 years	female
20	20-24 years	female
21	20-24 years	female
21	20-24 years	female
20	20-24 years	female
21	20-24 years	female
34	30-34 years	female
34	30-34 years	female
34	30-34 years	female
34	30-34 years	female
22	20-24 years	female
22	20-24 years	female
21	20-24 years	female
22	20-24 years	female
37	35-39 years	female
37	35-39 years	female
26	25-29 years	female
26	25-29 years	female
26	25-29 years	female
26	25-29 years	female
38	35-39 years	female
38	35-39 years	female
38	35-39 years	female
38	35-39 years	female
23	20-24 years	female
23	20-24 years	female
23	20-24 years	female
23	20-24 years	female
23	20-24 years	female
23	20-24 years	female
23	20-24 years	female
17	15-19 years	female
17	15-19 years	female
17	15-19 years	female
17	15-19 years	female
17	15-19 years	female
17	15-19 years	female
17	15-19 years	female
17	15-19 years	female
30	30-34 years	female
30	30-34 years	female
30	30-34 years	female
31	30-34 years	female
30	30-34 years	female
30	30-34 years	female
30	30-34 years	female
30	30-34 years	female
30	30-34 years	female
23	20-24 years	female
23	20-24 years	female
17	15-19 years	female
17	15-19 years	female
18	15-19 years	female
17	15-19 years	female
18	15-19 years	female
18	15-19 years	female
18	15-19 years	female
18	15-19 years	female
18	15-19 years	female
18	15-19 years	female
18	15-19 years	female
18	15-19 years	female
18	15-19 years	female
16	15-19 years	female
17	15-19 years	female
17	15-19 years	female
17	15-19 years	female
17	15-19 years	female
29	25-29 years	female
29	25-29 years	female
29	25-29 years	female
30	30-34 years	female
29	25-29 years	female
25	25-29 years	female
24	20-24 years	female
24	20-24 years	female
24	20-24 years	female
20	20-24 years	female
20	20-24 years	female
33	30-34 years	female
33	30-34 years	female
31	30-34 years	female
31	30-34 years	female
31	30-34 years	female
31	30-34 years	female
21	20-24 years	female
21	20-24 years	female
21	20-24 years	female
22	20-24 years	female
21	20-24 years	female
22	20-24 years	female
21	20-24 years	female
21	20-24 years	female
21	20-24 years	female
21	20-24 years	female
24	20-24 years	female
24	20-24 years	female
19	15-19 years	female
19	15-19 years	female
38	35-39 years	female
35	35-39 years	female
34	30-34 years	female
34	30-34 years	female
34	30-34 years	female
34	30-34 years	female
34	30-34 years	female
34	30-34 years	female
34	30-34 years	female
34	30-34 years	female
32	30-34 years	female
32	30-34 years	female
32	30-34 years	female
19	15-19 years	female
19	15-19 years	female
20	20-24 years	female
19	15-19 years	female
19	15-19 years	female
20	20-24 years	female
20	20-24 years	female
21	20-24 years	female
21	20-24 years	female
28	25-29 years	female
28	25-29 years	female
28	25-29 years	female
28	25-29 years	female
19	15-19 years	female
19	15-19 years	female
20	20-24 years	female
20	20-24 years	female
20	20-24 years	female
19	15-19 years	female
20	20-24 years	female
20	20-24 years	female
20	20-24 years	female
23	20-24 years	female
22	20-24 years	female
21	20-24 years	female
21	20-24 years	female
22	20-24 years	female
21	20-24 years	female
22	20-24 years	female
21	20-24 years	female
21	20-24 years	female
21	20-24 years	female
21	20-24 years	female
35	35-39 years	female
36	35-39 years	female
35	35-39 years	female
36	35-39 years	female
36	35-39 years	female
35	35-39 years	female
22	20-24 years	female
24	20-24 years	female
23	20-24 years	female
23	20-24 years	female
23	20-24 years	female
24	20-24 years	female
23	20-24 years	female
23	20-24 years	female
23	20-24 years	female
23	20-24 years	female
24	20-24 years	female
23	20-24 years	female
22	20-24 years	female
23	20-24 years	female
23	20-24 years	female
24	20-24 years	female
23	20-24 years	female
21	20-24 years	female
21	20-24 years	female
21	20-24 years	female
21	20-24 years	female
21	20-24 years	female
21	20-24 years	female
21	20-24 years	female
21	20-24 years	female
20	20-24 years	female
21	20-24 years	female
20	20-24 years	female
21	20-24 years	female
21	20-24 years	female
23	20-24 years	female
22	20-24 years	female
22	20-24 years	female
22	20-24 years	female
22	20-24 years	female
22	20-24 years	female
23	20-24 years	female
22	20-24 years	female
28	25-29 years	female
29	25-29 years	female
28	25-29 years	female
29	25-29 years	female
29	25-29 years	female
29	25-29 years	female
29	25-29 years	female
28	25-29 years	female
28	25-29 years	female
31	30-34 years	female
28	25-29 years	female
16	15-19 years	female
16	15-19 years	female
16	15-19 years	female
16	15-19 years	female
21	20-24 years	female
21	20-24 years	female
20	20-24 years	female
21	20-24 years	female
20	20-24 years	female
21	20-24 years	female
20	20-24 years	female
20	20-24 years	female
20	20-24 years	female
20	20-24 years	female
21	20-24 years	female
40	40-44 years	female
40	40-44 years	female
40	40-44 years	female
40	40-44 years	female
41	40-44 years	female
41	40-44 years	female
41	40-44 years	female
41	40-44 years	female
27	25-29 years	female
34	30-34 years	female
34	30-34 years	female
23	20-24 years	female
22	20-24 years	female
23	20-24 years	female	2	2	1	1	1	2	1	1	1	1
50	above 49 years	female
38	35-39 years	female	3	3	3	0	0	1	0	0	0	1
25	25-29 years	female	2	3	0	0	0	1	0	0	0	0
22	20-24 years	female
21	20-24 years	female	3	2	1	1	0	0	0	0	0	0
28	25-29 years	female
25	25-29 years	female	3	1	2	0	3	3	3	3	3	1
47	45-49 years	female
26	25-29 years	female	1	1	0	0	0	1	0	0	1	0
36	35-39 years	female
28	25-29 years	female
20	20-24 years	female
32	30-34 years	female
28	25-29 years	female
23	20-24 years	female	0	2	0	0	0	0	0	0	0	0
35	35-39 years	female
20	20-24 years	female	3	3	2	0	0	2	0	1	0	0
23	20-24 years	female
26	25-29 years	female
24	20-24 years	female
20	20-24 years	female
28	25-29 years	female
31	30-34 years	female
47	45-49 years	female
33	30-34 years	female
31	30-34 years	female
34	30-34 years	female	3	2	1	0	1	0	0	0	0	0
34	30-34 years	female
31	30-34 years	female
23	20-24 years	female
19	15-19 years	female
37	35-39 years	female
21	20-24 years	female	3	3	0	0	0	1	0	1	0	0
34	30-34 years	female
34	30-34 years	female
29	25-29 years	female
23	20-24 years	female	3	3	0	0	0	0	0	0	0	0
21	20-24 years	female	2	3	0	0	0	0	0	3	0	0
27	25-29 years	female
23	20-24 years	female
31	30-34 years	female
21	20-24 years	female
46	45-49 years	female
30	30-34 years	female
25	25-29 years	female
26	25-29 years	female
37	35-39 years	female
28	25-29 years	female	3	2	1	2	2	0	0	1	0	0
26	25-29 years	female	3	3	0	0	0	0	0	0	0	0
44	40-44 years	female	3	2	0	0	0	0	0	0	0	0
22	20-24 years	female
30	30-34 years	female
22	20-24 years	female
36	35-39 years	female
31	30-34 years	female
30	30-34 years	female	3	3	1	1	1	0	0	0	0	0
17	15-19 years	female	3	3	3	0	0	0	0	0	0	0
37	35-39 years	female
28	25-29 years	female
34	30-34 years	female	3	3	0	0	0	0	0	0	0	0
28	25-29 years	female
24	20-24 years	female
30	30-34 years	female	1	1	1	2	1	1	2	1	1	0
27	25-29 years	female
18	15-19 years	female
23	20-24 years	female
23	20-24 years	female
18	15-19 years	female	3	3	0	0	0	0	0	0	0	0
43	40-44 years	female
16	15-19 years	female	3	3	0	0	0	0	0	0	0	0
43	40-44 years	female
37	35-39 years	female
35	35-39 years	female	2	1	0	1	1	0	0	0	0	0
31	30-34 years	female
27	25-29 years	female
47	45-49 years	female
37	35-39 years	female
23	20-24 years	female	3	3	0	0	0	0	0	0	0	0
43	40-44 years	female
31	30-34 years	female	2	2	1	2	1	1	1	1	0	0
36	35-39 years	female
20	20-24 years	female	3	3	2	1	1	0	0	0	0	0
26	25-29 years	female	1	1	0	0	0	1	0	0	0	0
29	25-29 years	female
28	25-29 years	female
31	30-34 years	female
26	25-29 years	female
29	25-29 years	female	3	3	1	1	0	1	0	0	0	0
25	25-29 years	female	3	3	2	1	0	0	0	0	1	1
31	30-34 years	female
29	25-29 years	female
23	20-24 years	female	2	2	0	0	0	0	0	0	0	0
40	40-44 years	female
21	20-24 years	female	2	2	1	0	0	0	0	0	0	0
31	30-34 years	female	1	1	3	0	0	1	0	1	0	0
31	30-34 years	female
30	30-34 years	female	3	3	0	0	0	1	0	0	0	0
40	40-44 years	female
22	20-24 years	female
36	35-39 years	female
40	40-44 years	female
20	20-24 years	female
29	25-29 years	female	3	3	0	0	0	0	0	0	0	0
20	20-24 years	female	3	3	2	0	1	0	0	1	0	0
37	35-39 years	female
43	40-44 years	female
32	30-34 years	female
22	20-24 years	female
35	35-39 years	female
22	20-24 years	female
27	25-29 years	female
24	20-24 years	female
22	20-24 years	female	3	2	1	0	0	1	1	0	0	0
27	25-29 years	female
18	15-19 years	female
46	45-49 years	female
38	35-39 years	female	3	3	0	1	2	2	2	1	0	0
46	45-49 years	female
25	25-29 years	female	2	1	1	1	1	3	1	0	0	0
21	20-24 years	female	3	3	0	1	0	0	0	0	0	0
18	15-19 years	female	3	3	0	0	0	0	0	0	0	0
25	25-29 years	female	3	3	0	0	0	0	0	0	0	0
22	20-24 years	female	2	2	0	1	1	1	1	1	1	0
37	35-39 years	female	0	1	0	0	0	2	0	0	0	0
44	40-44 years	female
34	30-34 years	female
31	30-34 years	female
18	15-19 years	female	3	3	0	1	1	1	1	1	1	0
24	20-24 years	female
26	25-29 years	female
22	20-24 years	female	1	1	2	1	1	1	1	1	0	0
18	15-19 years	female
27	25-29 years	female
27	25-29 years	female
46	45-49 years	female
36	35-39 years	female
38	35-39 years	female
36	35-39 years	female	3	2	0	0	0	0	0	0	0	0
30	30-34 years	female	1	1	0	2	0	1	0	0	0	0
31	30-34 years	female
33	30-34 years	female
34	30-34 years	female
27	25-29 years	female
33	30-34 years	female
29	25-29 years	female
34	30-34 years	female
28	25-29 years	female	3	2	0	0	1	0	0	0	0	0
26	25-29 years	female
44	40-44 years	female
24	20-24 years	female
33	30-34 years	female
30	30-34 years	female
26	25-29 years	female
38	35-39 years	female
20	20-24 years	female
35	35-39 years	female	2	3	0	0	0	0	0	0	0	0
28	25-29 years	female
36	35-39 years	female
33	30-34 years	female
36	35-39 years	female
31	30-34 years	female
31	30-34 years	female
31	30-34 years	female	2	2	0	1	0	0	0	1	0	0
31	30-34 years	female
25	25-29 years	female
44	40-44 years	female
25	25-29 years	female
38	35-39 years	female
20	20-24 years	female
25	25-29 years	female
32	30-34 years	female	2	1	2	2	1	0	2	2	1	0
35	35-39 years	female	3	2	1	1	1	1	0	0	0	0
19	15-19 years	female
23	20-24 years	female	0	3	0	0	0	0	0	0	0	0
20	20-24 years	female	0	2	1	0	0	0	3	0	3	0
32	30-34 years	female	3	3	2	0	0	2	0	1	0	0
35	35-39 years	female
34	30-34 years	female
23	20-24 years	female
28	25-29 years	female
27	25-29 years	female
37	35-39 years	female
29	25-29 years	female	3	3	0	0	0	0	0	0	0	0
46	45-49 years	female
30	30-34 years	female
37	35-39 years	female
36	35-39 years	female
22	20-24 years	female
24	20-24 years	female
59	above 49 years	female
26	25-29 years	female
30	30-34 years	female
38	35-39 years	female
20	20-24 years	female	3	3	0	0	0	0	0	0	0	0
21	20-24 years	female
30	30-34 years	female
26	25-29 years	female
28	25-29 years	female
22	20-24 years	female
24	20-24 years	female
24	20-24 years	female
36	35-39 years	female
40	40-44 years	female
25	25-29 years	female
38	35-39 years	female	3	3	0	0	0	2	0	0	0	0
27	25-29 years	female	1	1	2	2	3	3	3	2	1	0
29	25-29 years	female
32	30-34 years	female
30	30-34 years	female
30	30-34 years	female
26	25-29 years	female	3	3	1	0	0	0	0	0	0	0
22	20-24 years	female
46	45-49 years	female
27	25-29 years	female
21	20-24 years	female
20	20-24 years	female	2	2	0	0	0	3	1	1	1	0
25	25-29 years	female
35	35-39 years	female	0	0	0	0	0	2	3	3	3	0
26	25-29 years	female
36	35-39 years	female
31	30-34 years	female	3	3	3	3	3	3	3	3	3	3
27	25-29 years	female
19	15-19 years	female	2	1	0	0	0	0	1	1	0	0
27	25-29 years	female
25	25-29 years	female	2	2	0	0	0	0	0	0	0	0
44	40-44 years	female
23	20-24 years	female
18	15-19 years	female
34	30-34 years	female
24	20-24 years	female
24	20-24 years	female	2	2	0	2	1	1	0	0	0	0
27	25-29 years	female
38	35-39 years	female
23	20-24 years	female	1	1	2	0	0	1	0	0	0	0
25	25-29 years	female
24	20-24 years	female
27	25-29 years	female
44	40-44 years	female
27	25-29 years	female
23	20-24 years	female
36	35-39 years	female
38	35-39 years	female
26	25-29 years	female
21	20-24 years	female	3	2	0	0	0	1	0	0	0	0
23	20-24 years	female
34	30-34 years	female	3	3	0	0	0	0	0	0	0	0
22	20-24 years	female
46	45-49 years	female
20	20-24 years	female	3	2	3	1	0	1	1	1	1	0
39	35-39 years	female
16	15-19 years	female
24	20-24 years	female
25	25-29 years	female
59	above 49 years	female
31	30-34 years	female
21	20-24 years	female	0	3	1	0	0	0	0	0	0	0
29	25-29 years	female
33	30-34 years	female
33	30-34 years	female
32	30-34 years	female
37	35-39 years	female
25	25-29 years	female	2	1	0	0	0	1	1	1	0	0
19	15-19 years	female	3	0	1	0	0	3	0	0	0	0
22	20-24 years	female	3	3	0	0	0	0	0	0	0	0
25	25-29 years	female
23	20-24 years	female	3	3	0	0	0	0	0	0	0	0
23	20-24 years	female	2	1	0	0	0	1	0	0	0	0
43	40-44 years	female
34	30-34 years	female
18	15-19 years	female	2	3	0	0	0	0	0	0	0	0
30	30-34 years	female
41	40-44 years	female
28	25-29 years	female	3	3	0	0	0	0	0	0	0	0
20	20-24 years	female	3	2	2	3	3	3	1	2	3	0
28	25-29 years	female
25	25-29 years	female	2	2	1	1	1	0	0	0	0	0
21	20-24 years	female
24	20-24 years	female
27	25-29 years	female
32	30-34 years	female
37	35-39 years	female
23	20-24 years	female
42	40-44 years	female
36	35-39 years	female
22	20-24 years	female	3	3	0	0	0	3	2	2	2	1
32	30-34 years	female
32	30-34 years	female
34	30-34 years	female
37	35-39 years	female	3	0	0	0	3	3	1	2	0	1
46	45-49 years	female
18	15-19 years	female
29	25-29 years	female	2	3	0	0	0	0	0	0	0	0
32	30-34 years	female
25	25-29 years	female	3	3	3	0	0	0	0	0	0	0
25	25-29 years	female
37	35-39 years	female
27	25-29 years	female	3	3	0	0	0	0	0	0	0	0
23	20-24 years	female	3	3	0	0	0	0	0	1	0	0
32	30-34 years	female
38	35-39 years	female
24	20-24 years	female
28	25-29 years	female	3	3	1	0	0	0	0	0	0	0
28	25-29 years	female
21	20-24 years	female	3	3	0	0	0	0	0	0	0	0
21	20-24 years	female	3	0	0	0	0	0	0	0	0	0
24	20-24 years	female	2	3	0	0	0	0	1	1	0	0
30	30-34 years	female	3	3	0	0	0	0	0	0	0	0
21	20-24 years	female	3	3	3	0	0	0	0	0	0	0
37	35-39 years	female	3	3	2	0	0	2	2	0	0	0
27	25-29 years	female
31	30-34 years	female
33	30-34 years	female
26	25-29 years	female	3	3	0	0	0	0	0	0	0	0
59	above 49 years	female
27	25-29 years	female
43	40-44 years	female
35	35-39 years	female
49	45-49 years	female
21	20-24 years	female
29	25-29 years	female
23	20-24 years	female	3	3	1	1	1	1	0	0	0	0
19	15-19 years	female
17	15-19 years	female
26	25-29 years	female
18	15-19 years	female	3	3	0	0	0	0	0	0	0	0
38	35-39 years	female	2	2	1	1	1	1	1	0	0	0
19	15-19 years	female
29	25-29 years	female
32	30-34 years	female
27	25-29 years	female	3	3	0	0	0	0	0	0	0	0
23	20-24 years	female	3	3	0	0	0	0	0	0	0	0
34	30-34 years	female	3	3	0	0	0	0	0	0	0	0
25	25-29 years	female	3	3	0	0	0	0	0	0	0	0
26	25-29 years	female	2	3	1	0	0	0	0	0	0	0
27	25-29 years	female	3	3	0	0	0	0	0	0	0	0
37	35-39 years	female
30	30-34 years	female
31	30-34 years	female
32	30-34 years	female
25	25-29 years	female	0	3	1	1	0	0	3	2	2	2
31	30-34 years	female
33	30-34 years	female
18	15-19 years	female	3	3	0	0	0	0	0	0	0	0
23	20-24 years	female	3	3	0	0	0	0	0	0	0	0
30	30-34 years	female	3	3	1	0	0	0	0	0	0	0
31	30-34 years	female	2	2	1	2	1	1	1	1	1	0
34	30-34 years	female
21	20-24 years	female
25	25-29 years	female
39	35-39 years	female
25	25-29 years	female
17	15-19 years	female
20	20-24 years	female
32	30-34 years	female
20	20-24 years	female
31	30-34 years	female
23	20-24 years	female
23	20-24 years	female
29	25-29 years	female	3	3	0	0	0	0	0	0	0	0
24	20-24 years	female
34	30-34 years	female
25	25-29 years	female	2	2	0	0	0	1	1	1	0	0
20	20-24 years	female
37	35-39 years	female
28	25-29 years	female
23	20-24 years	female
23	20-24 years	female	2	3	0	1	0	0	0	0	0	0
20	20-24 years	female	3	3	0	0	0	0	0	0	0	0
30	30-34 years	female	3	2	1	0	0	0	0	0	0	0
39	35-39 years	female
45	45-49 years	female
18	15-19 years	female
33	30-34 years	female
29	25-29 years	female	2	3	0	2	3	0	0	1	0	0
34	30-34 years	female	3	3	1	0	2	1	0	0	0	0
40	40-44 years	female
20	20-24 years	female
25	25-29 years	female	1	3	0	0	0	1	0	0	0	0
30	30-34 years	female
25	25-29 years	female	3	3	0	0	0	0	0	0	0	0
30	30-34 years	female
21	20-24 years	female	3	3	0	0	0	0	0	0	0	0
39	35-39 years	female	2	2	1	0	0	1	0	0	0	0
33	30-34 years	female	1	3	3	1	1	1	3	0	0	0
31	30-34 years	female
34	30-34 years	female
22	20-24 years	female	3	3	0	0	0	0	0	0	0	0
38	35-39 years	female	3	3	0	0	0	0	0	0	0	0
24	20-24 years	female
24	20-24 years	female
23	20-24 years	female	2	2	0	0	0	3	2	2	0	0
21	20-24 years	female	3	3	0	0	0	0	0	0	0	0
24	20-24 years	female	3	1	0	1	2	1	0	1	0	0
27	25-29 years	female	3	3	0	0	0	0	0	0	0	0
23	20-24 years	female	0	1	1	2	2	3	1	2	0	0
19	15-19 years	female	0	0	2	0	0	0	0	0	0	0
25	25-29 years	female
31	30-34 years	female
27	25-29 years	female	3	2	1	0	0	0	0	1	0	0
37	35-39 years	female
28	25-29 years	female
39	35-39 years	female
37	35-39 years	female
28	25-29 years	female
47	45-49 years	female
20	20-24 years	female
35	35-39 years	female
29	25-29 years	female
21	20-24 years	female
29	25-29 years	female	3	3	0	0	0	0	0	0	0	0
29	25-29 years	female
27	25-29 years	female
25	25-29 years	female
28	25-29 years	female	1	2	0	0	0	0	0	0	0	0
18	15-19 years	female	3	3	0	0	0	0	0	0	0	0
29	25-29 years	female	2	3	0	0	0	0	0	0	0	0
20	20-24 years	female	3	0	0	0	0	3	0	0	0	0
28	25-29 years	female
27	25-29 years	female
23	20-24 years	female
35	35-39 years	female
38	35-39 years	female
29	25-29 years	female	1	3	0	0	0	0	0	0	0	0
38	35-39 years	female	3	3	3	1	1	0	0	0	0	0
38	35-39 years	female
37	35-39 years	female
23	20-24 years	female	2	2	0	0	0	1	1	0	0	0
17	15-19 years	female	3	3	0	0	0	0	0	0	0	0
16	15-19 years	female
41	40-44 years	female
30	30-34 years	female
40	40-44 years	female	3	3	2	0	0	0	0	0	0	0
39	35-39 years	female
31	30-34 years	female
33	30-34 years	female
28	25-29 years	female	1	1	3	1	0	3	0	3	1	0
25	25-29 years	female
24	20-24 years	female
24	20-24 years	female
24	20-24 years	female
31	30-34 years	female
30	30-34 years	female
36	35-39 years	female	1	0	0	0	0	3	3	2	2	0
20	20-24 years	female	3	3	0	0	0	3	1	0	0	0
23	20-24 years	female	1	1	0	2	1	1	1	0	0	0
43	40-44 years	female
31	30-34 years	female
15	15-19 years	female
32	30-34 years	female
18	15-19 years	female
27	25-29 years	female	0	0	2	1	1	3	3	3	3	0
26	25-29 years	female
29	25-29 years	female
29	25-29 years	female
30	30-34 years	female
25	25-29 years	female
25	25-29 years	female
46	45-49 years	female
29	25-29 years	female	3	2	3	3	3	2	3	3	1	0
20	20-24 years	female
20	20-24 years	female
20	20-24 years	female
35	35-39 years	female
21	20-24 years	female	3	3	2	0	0	0	0	0	0	0
38	35-39 years	female
27	25-29 years	female
33	30-34 years	female
28	25-29 years	female	3	3	1	0	0	0	0	0	0	0
20	20-24 years	female
23	20-24 years	female	3	3	0	0	0	0	0	0	0	0
21	20-24 years	female	3	3	0	0	0	0	0	0	0	1
23	20-24 years	female	3	3	0	0	1	1	0	0	0	0
30	30-34 years	female
32	30-34 years	female
37	35-39 years	female
32	30-34 years	female
27	25-29 years	female
18	15-19 years	female
25	25-29 years	female
46	45-49 years	female
41	40-44 years	female
32	30-34 years	female
37	35-39 years	female
21	20-24 years	female	3	3	0	0	0	0	0	0	0	0
24	20-24 years	female
25	25-29 years	female
33	30-34 years	female	3	3	0	0	1	0	0	0	0	0
44	40-44 years	female
41	40-44 years	female
32	30-34 years	female
28	25-29 years	female	3	3	0	0	0	0	0	0	0	0
30	30-34 years	female	0	0	0	1	1	0	1	2	0	0
35	35-39 years	female
40	40-44 years	female	2	2	0	0	0	0	0	0	0	0
39	35-39 years	female
27	25-29 years	female
22	20-24 years	female	2	3	1	2	1	0	1	0	0	0
29	25-29 years	female
25	25-29 years	female	2	2	1	0	0	0	0	0	0	0
18	15-19 years	female
29	25-29 years	female
37	35-39 years	female	3	3	2	0	0	2	2	0	0	0
27	25-29 years	female
33	30-34 years	female
38	35-39 years	female
23	20-24 years	female	3	3	0	0	0	0	0	0	0	0
39	35-39 years	female
38	35-39 years	female
25	25-29 years	female	1	3	0	0	0	0	0	0	0	0
22	20-24 years	female	2	2	3	2	1	2	1	1	0	0
24	20-24 years	female
22	20-24 years	female
24	20-24 years	female
17	15-19 years	female
46	45-49 years	female
33	30-34 years	female
28	25-29 years	female
39	35-39 years	female
22	20-24 years	female	2	2	1	2	3	0	0	1	0	0
22	20-24 years	female	3	3	0	0	0	0	0	0	0	0
20	20-24 years	female
19	15-19 years	female
23	20-24 years	female
30	30-34 years	female
31	30-34 years	female
23	20-24 years	female	1	1	1	1	2	2	1	2	2	1
16	15-19 years	female
34	30-34 years	female
22	20-24 years	female
23	20-24 years	female	2	2	0	0	0	1	0	0	0	0
41	40-44 years	female	2	2	0	0	0	0	0	0	0	0
19	15-19 years	female
49	45-49 years	female
28	25-29 years	female
28	25-29 years	female
31	30-34 years	female	2	2	1	1	1	1	1	1	0	0
28	25-29 years	female
26	25-29 years	female
40	40-44 years	female
33	30-34 years	female
35	35-39 years	female
32	30-34 years	female	2	3	0	2	0	2	1	2	0	0
32	30-34 years	female
29	25-29 years	female
38	35-39 years	female
32	30-34 years	female
25	25-29 years	female
35	35-39 years	female
34	30-34 years	female
19	15-19 years	female	3	3	0	0	0	0	0	0	0	0
28	25-29 years	female
19	15-19 years	female	3	2	0	1	1	3	0	0	0	0
25	25-29 years	female
32	30-34 years	female
28	25-29 years	female
19	15-19 years	female
31	30-34 years	female	3	2	1	0	0	0	0	1	0	0
41	40-44 years	female
19	15-19 years	female
29	25-29 years	female	3	3	1	1	1	0	0	0	0	0
41	40-44 years	female
44	40-44 years	female
17	15-19 years	female
29	25-29 years	female
40	40-44 years	female
24	20-24 years	female
21	20-24 years	female	3	3	0	0	1	1	0	0	0	0
32	30-34 years	female
35	35-39 years	female	3	3	0	0	0	0	0	0	0	0
19	15-19 years	female
46	45-49 years	female
25	25-29 years	female
33	30-34 years	female	2	2	0	0	0	0	0	0	0	0
34	30-34 years	female	2	1	1	2	2	1	1	1	0	0
18	15-19 years	female	3	3	0	0	0	0	0	0	0	0
19	15-19 years	female
21	20-24 years	female
44	40-44 years	female
22	20-24 years	female	2	1	0	2	2	1	1	0	0	0
32	30-34 years	female
28	25-29 years	female
23	20-24 years	female	3	3	0	0	0	0	0	0	0	0
25	25-29 years	female	3	3	0	0	0	0	0	0	0	0
30	30-34 years	female
29	25-29 years	female	3	3	0	0	0	0	0	0	0	0
40	40-44 years	female
49	45-49 years	female
34	30-34 years	female	3	3	0	0	0	0	0	0	0	0
23	20-24 years	female
34	30-34 years	female
35	35-39 years	female	1	2	0	0	0	0	0	1	0	0
28	25-29 years	female
39	35-39 years	female
32	30-34 years	female
46	45-49 years	female
29	25-29 years	female	3	3	0	0	0	0	0	0	0	0
29	25-29 years	female	3	3	0	0	0	0	0	0	0	0
36	35-39 years	female
25	25-29 years	female
29	25-29 years	female	3	3	0	0	0	0	0	0	0	0
23	20-24 years	female
31	30-34 years	female	2	3	0	1	0	0	0	0	0	0
22	20-24 years	female
23	20-24 years	female
26	25-29 years	female
32	30-34 years	female
24	20-24 years	female
20	20-24 years	female
18	15-19 years	female
28	25-29 years	female
32	30-34 years	female
37	35-39 years	female
21	20-24 years	female	3	3	0	0	0	0	0	0	0	0
21	20-24 years	female
40	40-44 years	female
24	20-24 years	female
19	15-19 years	female
38	35-39 years	female
32	30-34 years	female
22	20-24 years	female
20	20-24 years	female
37	35-39 years	female
32	30-34 years	female
27	25-29 years	female	2	2	0	1	0	2	0	1	0	0
49	45-49 years	female
29	25-29 years	female
22	20-24 years	female	3	3	2	0	0	0	0	0	0	0
34	30-34 years	female
34	30-34 years	female
24	20-24 years	female
44	40-44 years	female
22	20-24 years	female	3	3	0	0	0	0	0	0	0	0
27	25-29 years	female
33	30-34 years	female
28	25-29 years	female	3	3	0	0	0	0	0	0	0	0
30	30-34 years	female	1	1	2	2	2	1	1	3	2	0
23	20-24 years	female
28	25-29 years	female
40	40-44 years	female
34	30-34 years	female
21	20-24 years	female
20	20-24 years	female
26	25-29 years	female	3	3	0	1	1	0	0	0	0	0
44	40-44 years	female
36	35-39 years	female
25	25-29 years	female
36	35-39 years	female	1	1	1	0	0	0	0	1	2	0
32	30-34 years	female
25	25-29 years	female
23	20-24 years	female	3	3	0	0	0	0	0	0	0	0
19	15-19 years	female
17	15-19 years	female
33	30-34 years	female
31	30-34 years	female
23	20-24 years	female	3	3	1	1	0	0	0	0	0	0
46	45-49 years	female
33	30-34 years	female
22	20-24 years	female
22	20-24 years	female	1	2	1	1	0	0	2	0	0	0
23	20-24 years	female
32	30-34 years	female
36	35-39 years	female
36	35-39 years	female
27	25-29 years	female
19	15-19 years	female
34	30-34 years	female
19	15-19 years	female
21	20-24 years	female
34	30-34 years	female
42	40-44 years	female
28	25-29 years	female
32	30-34 years	female	3	3	3	2	3	3	3	2	2	0
26	25-29 years	female
29	25-29 years	female
24	20-24 years	female
27	25-29 years	female
33	30-34 years	female
28	25-29 years	female
32	30-34 years	female
24	20-24 years	female
20	20-24 years	female	3	3	0	0	0	0	1	1	1	0
27	25-29 years	female
14	10-14 years	female
35	35-39 years	female
25	25-29 years	female	3	3	0	0	0	0	0	0	0	0
33	30-34 years	female
34	30-34 years	female
23	20-24 years	female
20	20-24 years	female
32	30-34 years	female
33	30-34 years	female
27	25-29 years	female
27	25-29 years	female
27	25-29 years	female
26	25-29 years	female
34	30-34 years	female
30	30-34 years	female
19	15-19 years	female
43	40-44 years	female
35	35-39 years	female	3	3	0	0	0	0	0	0	0	0
25	25-29 years	female	3	3	0	0	0	0	0	0	0	0
24	20-24 years	female
39	35-39 years	female
18	15-19 years	female
32	30-34 years	female
24	20-24 years	female	3	1	1	0	0	0	0	0	0	0
41	40-44 years	female
37	35-39 years	female
28	25-29 years	female
31	30-34 years	female
20	20-24 years	female	3	3	0	1	0	0	1	0	0	0
16	15-19 years	female
28	25-29 years	female	1	1	0	2	0	2	1	1	1	0
47	45-49 years	female
23	20-24 years	female	3	3	0	0	0	1	0	0	0	0
34	30-34 years	female
46	45-49 years	female
46	45-49 years	female
25	25-29 years	female
36	35-39 years	female
25	25-29 years	female
41	40-44 years	female
20	20-24 years	female
37	35-39 years	female
23	20-24 years	female
20	20-24 years	female
36	35-39 years	female
32	30-34 years	female
31	30-34 years	female
26	25-29 years	female
19	15-19 years	female	1	1	0	0	0	0	1	1	1	0
30	30-34 years	female
29	25-29 years	female	2	3	1	3	2	1	0	0	0	0
27	25-29 years	female
29	25-29 years	female
37	35-39 years	female
27	25-29 years	female	2	2	0	0	1	1	0	0	0	0
27	25-29 years	female
31	30-34 years	female
37	35-39 years	female
24	20-24 years	female
30	30-34 years	female	2	2	0	0	0	0	0	0	0	0
24	20-24 years	female	3	3	2	2	1	0	3	0	0	0
32	30-34 years	female
39	35-39 years	female
35	35-39 years	female
20	20-24 years	female
36	35-39 years	female
27	25-29 years	female	3	3	0	0	0	1	0	0	0	0
30	30-34 years	female
19	15-19 years	female	3	2	0	0	0	0	0	0	0	0
29	25-29 years	female
29	25-29 years	female	3	2	0	0	0	2	0	0	0	0
28	25-29 years	female
39	35-39 years	female
21	20-24 years	female
25	25-29 years	female	3	3	1	0	0	1	0	0	0	0
23	20-24 years	female	3	3	0	0	0	1	0	0	0	0
19	15-19 years	female
18	15-19 years	female	3	3	0	0	0	0	0	0	0	0
24	20-24 years	female
22	20-24 years	female
25	25-29 years	female
32	30-34 years	female
34	30-34 years	female
43	40-44 years	female
28	25-29 years	female
35	35-39 years	female	0	0	0	0	0	2	3	2	3	0
20	20-24 years	female	3	3	3	0	0	3	3	3	3	0
31	30-34 years	female
19	15-19 years	female
31	30-34 years	female
36	35-39 years	female
36	35-39 years	female
35	35-39 years	female	2	3	0	0	0	0	0	0	0	0
27	25-29 years	female
38	35-39 years	female
42	40-44 years	female
31	30-34 years	female	2	3	1	1	1	0	0	0	0	0
33	30-34 years	female	1	1	0	1	0	1	0	0	0	0
35	35-39 years	female	1	1	1	1	1	1	1	1	1	1
29	25-29 years	female	1	1	2	2	1	3	2	2	0	0
29	25-29 years	female
23	20-24 years	female	2	3	0	0	0	2	0	0	0	0
31	30-34 years	female
22	20-24 years	female
32	30-34 years	female
33	30-34 years	female
16	15-19 years	female	3	3	0	0	0	0	0	0	0	0
33	30-34 years	female	3	3	0	0	0	1	0	0	0	0
22	20-24 years	female
30	30-34 years	female
35	35-39 years	female	2	2	0	0	0	0	0	0	0	0
32	30-34 years	female	2	1	1	0	1	1	1	0	0	0
26	25-29 years	female	3	3	3	2	0	3	3	3	0	0
40	40-44 years	female
18	15-19 years	female	3	3	0	0	0	0	0	0	0	0
30	30-34 years	female	2	3	0	1	0	0	0	0	0	0
33	30-34 years	female
39	35-39 years	female
73	above 49 years	female
29	25-29 years	female	2	3	0	0	0	0	0	0	0	0
27	25-29 years	female
37	35-39 years	female
25	25-29 years	female	3	3	0	1	0	0	0	0	0	0
24	20-24 years	female	3	3	0	0	1	0	0	0	0	0
35	35-39 years	female
17	15-19 years	female	3	3	0	1	1	0	0	0	0	0
31	30-34 years	female
28	25-29 years	female	3	3	0	0	0	0	0	0	0	0
43	40-44 years	female
20	20-24 years	female	3	0	3	2	2	3	3	3	3	1
29	25-29 years	female
31	30-34 years	female
27	25-29 years	female
27	25-29 years	female
25	25-29 years	female
35	35-39 years	female
32	30-34 years	female
29	25-29 years	female
47	45-49 years	female
28	25-29 years	female	3	3	0	0	0	2	0	0	0	0
25	25-29 years	female
40	40-44 years	female	2	3	0	0	0	0	0	0	0	0
33	30-34 years	female
21	20-24 years	female	1	3	2	1	2	1	1	2	2	0
26	25-29 years	female	1	1	0	0	0	1	0	1	0	0
20	20-24 years	female	3	3	2	0	0	2	0	1	0	0
29	25-29 years	female
41	40-44 years	female
37	35-39 years	female
28	25-29 years	female
47	45-49 years	female
32	30-34 years	female
31	30-34 years	female
26	25-29 years	female
31	30-34 years	female
23	20-24 years	female
13	10-14 years	female
40	40-44 years	female	2	2	1	1	1	0	1	0	0	0
43	40-44 years	female
21	20-24 years	female	3	1	0	0	1	0	0	0	0	0
31	30-34 years	female
20	20-24 years	female	2	3	0	0	0	0	0	0	0	0
41	40-44 years	female
34	30-34 years	female	2	1	1	0	1	1	0	1	0	0
38	35-39 years	female
28	25-29 years	female
21	20-24 years	female	3	2	0	1	2	0	0	0	0	0
50	above 49 years	female
25	25-29 years	female	3	3	0	1	0	0	0	0	0	0
38	35-39 years	female
31	30-34 years	female	3	3	0	0	0	0	0	0	0	0
21	20-24 years	female
30	30-34 years	female
29	25-29 years	female
20	20-24 years	female
44	40-44 years	female
32	30-34 years	female
31	30-34 years	female	2	1	3	0	0	1	1	0	0	0
37	35-39 years	female
21	20-24 years	female
23	20-24 years	female
26	25-29 years	female
35	35-39 years	female	2	1	0	0	0	2	1	3	3	0
33	30-34 years	female
31	30-34 years	female
29	25-29 years	female	3	3	1	1	1	0	0	0	0	0
32	30-34 years	female
23	20-24 years	female
30	30-34 years	female
38	35-39 years	female
28	25-29 years	female
25	25-29 years	female	3	2	0	0	0	1	0	1	0	0
24	20-24 years	female
41	40-44 years	female
22	20-24 years	female
32	30-34 years	female
17	15-19 years	female
39	35-39 years	female
33	30-34 years	female
33	30-34 years	female
35	35-39 years	female	2	2	1	1	1	1	1	1	0	0
24	20-24 years	female
25	25-29 years	female	3	3	0	0	0	0	0	0	0	0
24	20-24 years	female
28	25-29 years	female	3	3	0	0	0	0	0	0	0	0
22	20-24 years	female	3	3	0	0	0	0	0	0	0	0
21	20-24 years	female
46	45-49 years	female
25	25-29 years	female
44	40-44 years	female
21	20-24 years	female	1	1	2	0	0	2	3	0	0	0
38	35-39 years	female
24	20-24 years	female
23	20-24 years	female
28	25-29 years	female
24	20-24 years	female	1	2	0	0	0	0	2	0	0	0
38	35-39 years	female	3	3	0	0	0	0	0	0	0	0
29	25-29 years	female
38	35-39 years	female	3	2	0	1	0	1	0	0	0	0
19	15-19 years	female
48	45-49 years	female
36	35-39 years	female	2	2	1	1	0	0	0	0	0	0
33	30-34 years	female
17	15-19 years	female	3	3	0	0	0	0	0	0	0	0
25	25-29 years	female
27	25-29 years	female
24	20-24 years	female
29	25-29 years	female
32	30-34 years	female
31	30-34 years	female
32	30-34 years	female
20	20-24 years	female	2	0	0	0	0	3	2	3	0	0
23	20-24 years	female	3	3	0	2	2	0	1	1	0	0
25	25-29 years	female
36	35-39 years	female
18	15-19 years	female
47	45-49 years	female
30	30-34 years	female
47	45-49 years	female
29	25-29 years	female
30	30-34 years	female
25	25-29 years	female
31	30-34 years	female
27	25-29 years	female
37	35-39 years	female
24	20-24 years	female
22	20-24 years	female
31	30-34 years	female
27	25-29 years	female
24	20-24 years	female
29	25-29 years	female	3	2	0	0	2	0	1	1	0	0
28	25-29 years	female
39	35-39 years	female
33	30-34 years	female
43	40-44 years	female
36	35-39 years	female	2	3	0	0	0	1	0	0	0	0
32	30-34 years	female
26	25-29 years	female
26	25-29 years	female
28	25-29 years	female	3	3	0	0	0	0	0	0	0	0
29	25-29 years	female
23	20-24 years	female
37	35-39 years	female
20	20-24 years	female
21	20-24 years	female
28	25-29 years	female	3	3	0	2	1	1	0	0	0	0
31	30-34 years	female
23	20-24 years	female
30	30-34 years	female
23	20-24 years	female
18	15-19 years	female	3	3	0	0	0	1	0	0	0	0
20	20-24 years	female
26	25-29 years	female
[truncated: 2,734 more rows]
